# Supplementary material for: English goalkeepers are not responsible for England’s poor performance in penalty shootouts in the past
Source: Sci Rep. 2021 Dec 28;11:24469. doi: 10.1038/s41598-021-04118-6 (PMC8714815; doi:10.1038/s41598-021-04118-6)
Supplement: Supplementary file 2 — Supplementary Information 2. [file 41598_2021_4118_MOESM2_ESM.xlsx]

## Sheet: Liste Total
Player_Name	Player_Full_Name	Player_Natio_1	Player_Country_1	Competition	Season	Date	PK_Type	Scored	Missed_Type	GK_Name	GK_Full_Name	GK_Natio_1	GK_Country_1
Masny, Marian	Marián Masný	47	Tschechien	2	1976	1976-06-20	1	1	-	Maier, Sepp	Josef Dieter „Sepp“ Maier	2	Deutschland
Bonhof, Rainer	-	2	Deutschland	2	1976	1976-06-20	1	1	-	Viktor, Ivo	-	47	Tschechien
Nehoda, Zdenek	Zdeněk Nehoda	47	Tschechien	2	1976	1976-06-20	1	1	-	Maier, Sepp	Josef Dieter „Sepp“ Maier	2	Deutschland
Flohe, Heinz	Heinz „Flocke“ Flohe	2	Deutschland	2	1976	1976-06-20	1	1	-	Viktor, Ivo	-	47	Tschechien
Ondrus, Anton	Anton Ondruš	47	Tschechien	2	1976	1976-06-20	1	1	-	Maier, Sepp	Josef Dieter „Sepp“ Maier	2	Deutschland
Bongartz, Hans	Hans „Hannes“ Bongartz	2	Deutschland	2	1976	1976-06-20	1	1	-	Viktor, Ivo	-	47	Tschechien
Jurkemik, Ladislav	-	47	Tschechien	2	1976	1976-06-20	1	1	-	Maier, Sepp	Josef Dieter „Sepp“ Maier	2	Deutschland
Hoeneß, Uli	Ulrich „Uli“ Hoeneß	2	Deutschland	2	1976	1976-06-20	1	0	0	Viktor, Ivo	-	47	Tschechien
Panenka, Antonin	Antonín Panenka	47	Tschechien	2	1976	1976-06-20	1	1	-	Maier, Sepp	Josef Dieter „Sepp“ Maier	2	Deutschland
Vazquez Ayala, Arturo	Arturo Vázquez Ayala	41	Mexiko	1	1978	1978-06-02	2	1	-	Naili, Mokhtar	-	32	Tunesien
Rensenbrink, Rob	Pieter Robert Rensenbrink	5	Niederlande	1	1978	1978-06-03	2	1	-	Heijazi, Nasser	-	87	Iran
Masson, Don	Donald Sandison Masson	18	Schottland	1	1978	1978-06-03	2	0	1	Quiroga, Ramon	Ramón Quiroga	64	Peru
Rensenbrink, Rob	Pieter Robert Rensenbrink	5	Niederlande	1	1978	1978-06-03	2	1	-	Heijazi, Nasser	-	87	Iran
Passarella, Daniel	Daniel Alberto Passarella	7	Argentinien	1	1978	1978-06-06	2	1	-	Bertrand-Demanes, Jean-Paul	-	8	Frankreich
Toth, Andras	András Tóth	69	Ungarn	1	1978	1978-06-06	2	1	-	Zoff, Dino	-	4	Italien
Krankl, Hans	Johann „Hans“ Krankl	14	Österreich	1	1978	1978-06-07	2	1	-	Hellström, Ronnie	Ronnie Carl Hellström	44	Schweden
Rensenbrink, Rob	Pieter Robert Rensenbrink	5	Niederlande	1	1978	1978-06-11	2	1	-	Rough, Alan	Alan Roderick Rough	18	Schottland
Cubillas, Teofilo	Teófilo Cubillas	64	Peru	1	1978	1978-06-11	2	1	-	Heijazi, Nasser	-	87	Iran
Cubillas, Teofilo	Teófilo Cubillas	64	Peru	1	1978	1978-06-11	2	1	-	Heijazi, Nasser	-	87	Iran
Gemmill, Archie	Archibald „Archie“ Gemmill	18	Schottland	1	1978	1978-06-11	2	1	-	Jongbloed, Jan	-	5	Niederlande
Rensenbrink, Rob	Pieter Robert Rensenbrink	5	Niederlande	1	1978	1978-06-14	2	1	-	Koncilia, Friedl	Friedrich Koncilia	14	Österreich
Deyna, Kazimierz	-	61	Polen	1	1978	1978-06-14	2	0	1	Fillol, Ubaldo	Ubaldo Matildo Fillol	7	Argentinien
Zico	Arthur „Zico“ Antunes Coimbra	6	Brasilien	1	1978	1978-06-14	2	1	-	Quiroga, Ramon	Ramón Quiroga	64	Peru
Kist, Kees	Cornelis „Kees“ Kist	5	Niederlande	2	1980	1980-06-11	2	1	-	Konstantinou, Vasilios	-	62	Griechenland
Rep, Johnny	Nicolas „Johnny“ Rep	5	Niederlande	2	1980	1980-06-14	2	1	-	Schumacher, Toni	Harald Anton Schumacher	2	Deutschland
Dani	Daniel Ruiz-Bazán Justa	3	Spanien	2	1980	1980-06-18	2	1	-	Clemence, Ray	Raymond Neal Clemence	1	England
Dani	Daniel Ruiz-Bazán Justa	3	Spanien	2	1980	1980-06-18	2	0	1	Clemence, Ray	Raymond Neal Clemence	1	England
Causio, Franco	-	4	Italien	2	1980	1980-06-21	1	1	-	Netolicka, Jaroslav	-	47	Tschechien
Masny, Marian	Marián Masný	47	Tschechien	2	1980	1980-06-21	1	1	-	Zoff, Dino	-	4	Italien
Altobelli, Alessandro	Alessandro „Spillo“ Altobelli	4	Italien	2	1980	1980-06-21	1	1	-	Netolicka, Jaroslav	-	47	Tschechien
Nehoda, Zdenek	Zdeněk Nehoda	47	Tschechien	2	1980	1980-06-21	1	1	-	Zoff, Dino	-	4	Italien
Baresi, Giuseppe	-	4	Italien	2	1980	1980-06-21	1	1	-	Netolicka, Jaroslav	-	47	Tschechien
Ondrus, Anton	Anton Ondruš	47	Tschechien	2	1980	1980-06-21	1	1	-	Zoff, Dino	-	4	Italien
Cabrini, Antonio	-	4	Italien	2	1980	1980-06-21	1	1	-	Netolicka, Jaroslav	-	47	Tschechien
Jurkemik, Ladislav	-	47	Tschechien	2	1980	1980-06-21	1	1	-	Zoff, Dino	-	4	Italien
Benetti, Romeo	-	4	Italien	2	1980	1980-06-21	1	1	-	Netolicka, Jaroslav	-	47	Tschechien
Panenka, Antonin	Antonín Panenka	47	Tschechien	2	1980	1980-06-21	1	1	-	Zoff, Dino	-	4	Italien
Graziani, Francesco	Francesco „Ciccio“ Graziani	4	Italien	2	1980	1980-06-21	1	1	-	Netolicka, Jaroslav	-	47	Tschechien
Gögh, Koloman	-	47	Tschechien	2	1980	1980-06-21	1	1	-	Zoff, Dino	-	4	Italien
Scirea, Gaetano	Gaetano „Gai“ Scirea	4	Italien	2	1980	1980-06-21	1	1	-	Netolicka, Jaroslav	-	47	Tschechien
Gajdusek, Miroslav	Miroslav Gajdůšek	47	Tschechien	2	1980	1980-06-21	1	1	-	Zoff, Dino	-	4	Italien
Tardelli, Marco	-	4	Italien	2	1980	1980-06-21	1	1	-	Netolicka, Jaroslav	-	47	Tschechien
Kozak, Jan	Ján Kozák Senior	47	Tschechien	2	1980	1980-06-21	1	1	-	Zoff, Dino	-	4	Italien
Collovati, Fulvio	-	4	Italien	2	1980	1980-06-21	1	0	1	Netolicka, Jaroslav	-	47	Tschechien
Barmos, Jozef	Jozef Barmoš	47	Tschechien	2	1980	1980-06-21	1	1	-	Zoff, Dino	-	4	Italien
Vandereycken, Rene	René Vandereycken	10	Belgien	2	1980	1980-06-22	2	1	-	Schumacher, Toni	Harald Anton Schumacher	2	Deutschland
Lopez Ufarte, Roberto	Roberto López Ufarte	3	Spanien	1	1982	1982-06-16	2	1	-	Arzu, Cesar Julio	César Julio Arzú	100	Honduras
Panenka, Antonin	Antonín Panenka	47	Tschechien	1	1982	1982-06-17	2	1	-	Al-Tarabulsi, Ahmed	Ahmad Khodr Al-Tarabulsi	119	Kuwait
Caszely, Carlos	Carlos Humberto Caszely Garrido	25	Chile	1	1982	1982-06-17	2	0	0	Koncilia, Friedl	Friedrich Koncilia	14	Österreich
Juanito	Juan Gómez González	3	Spanien	1	1982	1982-06-20	2	1	-	Pantlic, Dragan	-	114	Jugoslawien
Passarella, Daniel	Daniel Alberto Passarella	7	Argentinien	1	1982	1982-06-23	2	1	-	Guevara Mora, Luis	-	118	El Salvador
Neira, Miguel	Miguel Ángel Neira Pincheira	25	Chile	1	1982	1982-06-24	2	1	-	Cerbah, Mehdi	-	19	Algerien
Panenka, Antonin	Antonín Panenka	47	Tschechien	1	1982	1982-06-24	2	1	-	Ettori, Jean-Luc	-	8	Frankreich
Petrovic, Vladimir	Vladimir Petrović	114	Jugoslawien	1	1982	1982-06-24	2	1	-	Arzu, Cesar Julio	César Julio Arzú	100	Honduras
Giresse, Alain	-	8	Frankreich	1	1982	1982-07-08	1	1	-	Schumacher, Toni	Harald Anton Schumacher	2	Deutschland
Kaltz, Manfred	Manfred „Manni“ Kaltz	2	Deutschland	1	1982	1982-07-08	1	1	-	Ettori, Jean-Luc	-	8	Frankreich
Amoros, Manuel	-	8	Frankreich	1	1982	1982-07-08	1	1	-	Schumacher, Toni	Harald Anton Schumacher	2	Deutschland
Breitner, Paul	-	2	Deutschland	1	1982	1982-07-08	1	1	-	Ettori, Jean-Luc	-	8	Frankreich
Rocheteau, Dominique	-	8	Frankreich	1	1982	1982-07-08	1	1	-	Schumacher, Toni	Harald Anton Schumacher	2	Deutschland
Stielike, Uli	Ulrich „Uli“ Stielike	2	Deutschland	1	1982	1982-07-08	1	0	1	Ettori, Jean-Luc	-	8	Frankreich
Six, Didier	-	8	Frankreich	1	1982	1982-07-08	1	0	1	Schumacher, Toni	Harald Anton Schumacher	2	Deutschland
Littbarski, Pierre	Pierre Michael „Litti“ Littbarski	2	Deutschland	1	1982	1982-07-08	1	1	-	Ettori, Jean-Luc	-	8	Frankreich
Platini, Michel	Michel François Platini	8	Frankreich	1	1982	1982-07-08	1	1	-	Schumacher, Toni	Harald Anton Schumacher	2	Deutschland
Rummenigge, Karl-Heinz	Karl-Heinz „Kalle“ Rummenigge	2	Deutschland	1	1982	1982-07-08	1	1	-	Ettori, Jean-Luc	-	8	Frankreich
Bossis, Maxime	-	8	Frankreich	1	1982	1982-07-08	1	0	1	Schumacher, Toni	Harald Anton Schumacher	2	Deutschland
Hrubesch, Horst	-	2	Deutschland	1	1982	1982-07-08	1	1	-	Ettori, Jean-Luc	-	8	Frankreich
Platini, Michel	Michel François Platini	8	Frankreich	1	1982	1982-07-08	2	1	-	Schumacher, Toni	Harald Anton Schumacher	2	Deutschland
Cabrini, Antonio	-	4	Italien	1	1982	1982-07-11	2	0	0	Schumacher, Toni	Harald Anton Schumacher	2	Deutschland
Carrasco, Francisco	Francisco José „Lobo“ Carrasco Hidalgo	3	Spanien	2	1984	1984-06-14	2	1	-	Lung, Silviu	-	70	Rumänien
Arnesen, Frank	-	45	Dänemark	2	1984	1984-06-16	2	1	-	Ivakovic, Tomislav	Tomislav Ivaković	114	Jugoslawien
Platini, Michel	Michel François Platini	8	Frankreich	2	1984	1984-06-16	2	1	-	Pfaff, Jean-Marie	-	10	Belgien
Arnesen, Frank	-	45	Dänemark	2	1984	1984-06-19	2	1	-	Pfaff, Jean-Marie	-	10	Belgien
Stojkovic, Dragen	Dragan Stojković	114	Jugoslawien	2	1984	1984-06-19	2	1	-	Bats, Joel	-	8	Frankreich
Carrasco, Francisco	Francisco José „Lobo“ Carrasco Hidalgo	3	Spanien	2	1984	1984-06-20	2	0	1	Schumacher, Toni	Harald Anton Schumacher	2	Deutschland
Brylle Larsen, Kenneth	-	45	Dänemark	2	1984	1984-06-24	1	1	-	Arconada, Luis	Luis Miguel Arconada Etxarri	3	Spanien
Santillana	Carlos „Santillana“ Alonso González	3	Spanien	2	1984	1984-06-24	1	1	-	Qvist, Ole	-	45	Dänemark
Olsen, Jesper	-	45	Dänemark	2	1984	1984-06-24	1	1	-	Arconada, Luis	Luis Miguel Arconada Etxarri	3	Spanien
Senor, Juan	Juan Antonio Señor Gómez	3	Spanien	2	1984	1984-06-24	1	1	-	Qvist, Ole	-	45	Dänemark
Laudrup, Michael	-	45	Dänemark	2	1984	1984-06-24	1	1	-	Arconada, Luis	Luis Miguel Arconada Etxarri	3	Spanien
Urquiaga, Santiago	Santiago Urquiaga Pérez	3	Spanien	2	1984	1984-06-24	1	1	-	Qvist, Ole	-	45	Dänemark
Lerby, Soren	Søren Lerby	45	Dänemark	2	1984	1984-06-24	1	1	-	Arconada, Luis	Luis Miguel Arconada Etxarri	3	Spanien
Victor Munoz	Víctor Muñoz Manrique	3	Spanien	2	1984	1984-06-24	1	1	-	Qvist, Ole	-	45	Dänemark
Larsen, Elkjaer	Preben Elkjær Larsen	45	Dänemark	2	1984	1984-06-24	1	0	0	Arconada, Luis	Luis Miguel Arconada Etxarri	3	Spanien
Sarabia, Manuel	Manuel Sarabia López	3	Spanien	2	1984	1984-06-24	1	1	-	Qvist, Ole	-	45	Dänemark
Belanow, Igor	Igor Iwanowitsch Belanow	116	UdSSR	1	1986	1986-06-02	2	1	-	Disztl, Peter	Péter Disztl	69	Ungarn
Jewtuschenko, Wadym	Wadym Anatolijowytsch Jewtuschenko	116	UdSSR	1	1986	1986-06-02	2	0	0	Disztl, Peter	Péter Disztl	69	Ungarn
Altobelli, Alessandro	Alessandro „Spillo“ Altobelli	4	Italien	1	1986	1986-06-05	2	1	-	Galli, Giovanni	-	7	Argentinien
Sanchez, Hugo	Hugo Sánchez Márquez	41	Mexiko	1	1986	1986-06-07	2	0	1	Fernandez, Roberto	Roberto Fernández	71	Paraguay
Claesen, Nico	Nicolaas Pieter „Nico“ Claesen	10	Belgien	1	1986	1986-06-08	2	1	-	Hamudi, Raad	Ra´ad Hamudi	117	Irak
Francescoli, Enzo	Enzo Francescoli Uriarte	28	Uruguay	1	1986	1986-06-08	2	1	-	Rasmussen, Troels	-	45	Dänemark
Altobelli, Alessandro	Alessandro „Spillo“ Altobelli	4	Italien	1	1986	1986-06-10	2	0	0	Yeon-kyo, Oh	-	82	Südkorea
Olsen, Jesper	-	45	Dänemark	1	1986	1986-06-13	2	1	-	Schumacher, Toni	Harald Anton Schumacher	2	Deutschland
Belanow, Igor	Igor Iwanowitsch Belanow	116	UdSSR	1	1986	1986-06-15	2	1	-	Pfaff, Jean-Marie	-	10	Belgien
Socrates	Sócrates Brasileiro Sampaio de Souza Vieira de Oliveira	6	Brasilien	1	1986	1986-06-16	2	1	-	Mlynarczyk, Jozef	Józef Młynarczyk	61	Polen
Careca	Antônio „Careca“ de Oliveira Filho	6	Brasilien	1	1986	1986-06-16	2	1	-	Mlynarczyk, Jozef	Józef Młynarczyk	61	Polen
Olsen, Jesper	-	45	Dänemark	1	1986	1986-06-18	2	1	-	Zubizarreta, Andoni	Andoni Zubizarreta Urreta	3	Spanien
Goikoetxea, Andoni	Andoni Goikoetxea Olaskoaga	3	Spanien	1	1986	1986-06-18	2	1	-	Hogh, Lars	Poul Lars Hough Pedersen	45	Dänemark
Butragueno, Emilio	Emilio Butragueño Santos	3	Spanien	1	1986	1986-06-18	2	1	-	Hogh, Lars	Poul Lars Hough Pedersen	45	Dänemark
Socrates	Sócrates Brasileiro Sampaio de Souza Vieira de Oliveira	6	Brasilien	1	1986	1986-06-21	1	0	1	Bats, Joel	-	8	Frankreich
Allofs, Klaus	-	2	Deutschland	1	1986	1986-06-21	1	1	-	Larios, Pablo	Pablo Larios Iwasaki	41	Mexiko
Negrete, Manuel	Manuel Negrete Arias	41	Mexiko	1	1986	1986-06-21	1	1	-	Schumacher, Toni	Harald Anton Schumacher	2	Deutschland
Stopyra, Yannick	-	8	Frankreich	1	1986	1986-06-21	1	1	-	Carlos	Carlos Roberto Gallo	6	Brasilien
Alemao	Ricardo „Alemão“ Rogério de Brito	6	Brasilien	1	1986	1986-06-21	1	1	-	Bats, Joel	-	8	Frankreich
Brehme, Andreas	Andreas „Andi“ Brehme	2	Deutschland	1	1986	1986-06-21	1	1	-	Larios, Pablo	Pablo Larios Iwasaki	41	Mexiko
Quirarte, Fernando	Fernando Quirarte Gutíerrez	41	Mexiko	1	1986	1986-06-21	1	0	1	Schumacher, Toni	Harald Anton Schumacher	2	Deutschland
Amoros, Manuel	-	8	Frankreich	1	1986	1986-06-21	1	1	-	Carlos	Carlos Roberto Gallo	6	Brasilien
Zico	Arthur „Zico“ Antunes Coimbra	6	Brasilien	1	1986	1986-06-21	1	1	-	Bats, Joel	-	8	Frankreich
Matthäus, Lothar	Lothar Herbert Matthäus	2	Deutschland	1	1986	1986-06-21	1	1	-	Larios, Pablo	Pablo Larios Iwasaki	41	Mexiko
Servin, Raul	Raúl Servín Moretti	41	Mexiko	1	1986	1986-06-21	1	0	1	Schumacher, Toni	Harald Anton Schumacher	2	Deutschland
Bellone, Bruno	-	8	Frankreich	1	1986	1986-06-21	1	1	-	Carlos	Carlos Roberto Gallo	6	Brasilien
Branco	Cláudio „Branco“ Ibrahim Vaz Leal	6	Brasilien	1	1986	1986-06-21	1	1	-	Bats, Joel	-	8	Frankreich
Littbarski, Pierre	Pierre Michael „Litti“ Littbarski	2	Deutschland	1	1986	1986-06-21	1	1	-	Larios, Pablo	Pablo Larios Iwasaki	41	Mexiko
Platini, Michel	Michel François Platini	8	Frankreich	1	1986	1986-06-21	1	0	0	Carlos	Carlos Roberto Gallo	6	Brasilien
Julio Cesar	Júlio César da Silva	6	Brasilien	1	1986	1986-06-21	1	0	0	Bats, Joel	-	8	Frankreich
Fernandez, Luis	Luis Miguel Fernández Toledo	8	Frankreich	1	1986	1986-06-21	1	1	-	Carlos	Carlos Roberto Gallo	6	Brasilien
Zico	Arthur „Zico“ Antunes Coimbra	6	Brasilien	1	1986	1986-06-21	2	0	1	Bats, Joel	-	8	Frankreich
Senor, Juan	Juan Antonio Señor Gómez	3	Spanien	1	1986	1986-06-22	1	1	-	Pfaff, Jean-Marie	-	10	Belgien
Claesen, Nico	Nicolaas Pieter „Nico“ Claesen	10	Belgien	1	1986	1986-06-22	1	1	-	Zubizarreta, Andoni	Andoni Zubizarreta Urreta	3	Spanien
Eloy	Eloy José Olaya Prendes	3	Spanien	1	1986	1986-06-22	1	0	1	Pfaff, Jean-Marie	-	10	Belgien
Scifo, Enzo	Vincenzo Daniele „Enzo“ Scifo	10	Belgien	1	1986	1986-06-22	1	1	-	Zubizarreta, Andoni	Andoni Zubizarreta Urreta	3	Spanien
Chendo	Miguel Porlán Noguera	3	Spanien	1	1986	1986-06-22	1	1	-	Pfaff, Jean-Marie	-	10	Belgien
Broos, Hugo	-	10	Belgien	1	1986	1986-06-22	1	1	-	Zubizarreta, Andoni	Andoni Zubizarreta Urreta	3	Spanien
Butragueno, Emilio	Emilio Butragueño Santos	3	Spanien	1	1986	1986-06-22	1	1	-	Pfaff, Jean-Marie	-	10	Belgien
Vervoort, Patrick	Patrick Felix Vervoort	10	Belgien	1	1986	1986-06-22	1	1	-	Zubizarreta, Andoni	Andoni Zubizarreta Urreta	3	Spanien
Victor Munoz	Víctor Muñoz Manrique	3	Spanien	1	1986	1986-06-22	1	1	-	Pfaff, Jean-Marie	-	10	Belgien
Van Der Elst, Leo	-	10	Belgien	1	1986	1986-06-22	1	1	-	Zubizarreta, Andoni	Andoni Zubizarreta Urreta	3	Spanien
Amoros, Manuel	-	8	Frankreich	1	1986	1986-06-28	2	1	-	Pfaff, Jean-Marie	-	10	Belgien
Michel	José Miguel „Míchel“ González Martín del Campo	3	Spanien	2	1988	1988-06-11	2	0	1	Rasmussen, Troels	-	45	Dänemark
Matthäus, Lothar	Lothar Herbert Matthäus	2	Deutschland	2	1988	1988-06-21	2	1	-	Van Breukelen, Hans	Johannes Francisus Breukelen	5	Niederlande
Koeman, Ronald	-	5	Niederlande	2	1988	1988-06-21	2	1	-	Immel, Eike	-	2	Deutschland
Belanow, Igor	Igor Iwanowitsch Belanow	116	UdSSR	2	1988	1988-06-25	2	0	1	Van Breukelen, Hans	Johannes Francisus Breukelen	5	Niederlande
Lacatus, Marius	Marius Mihai Lăcătuș	70	Rumänien	1	1990	1990-06-09	2	1	-	Faisrachmanowitsch Dassajew, Rinat	-	116	UdSSR
Bilek, Michal	Michal Bílek	47	Tschechien	1	1990	1990-06-10	2	1	-	Meola, Tony	Antonio Michael Meola	43	USA
Bilek, Michal	Michal Bílek	47	Tschechien	1	1990	1990-06-10	2	0	1	Meola, Tony	Antonio Michael Meola	43	USA
Abdelghani, Magdi	-	52	Ägypten	1	1990	1990-06-12	2	1	-	Van Breukelen, Hans	Johannes Francisus Breukelen	5	Niederlande
Sosa, Ruben	Rubén Sosa Ardáiz	28	Uruguay	1	1990	1990-06-13	2	0	0	Zubizarreta, Andoni	Andoni Zubizarreta Urreta	3	Spanien
Vialli, Gianluca	-	4	Italien	1	1990	1990-06-14	2	0	0	Meola, Tony	Antonio Michael Meola	43	USA
Hadzibegic, Faruk	Faruk Hadžibegić	114	Jugoslawien	1	1990	1990-06-14	2	0	1	Higuita, Rene	José René Higuita Zapata	53	Kolumbien
Bilek, Michal	Michal Bílek	47	Tschechien	1	1990	1990-06-15	2	1	-	Lindenberg, Klaus	-	14	Österreich
Johnston, Mo	Maurice Thomas „Mo“ Johnston	18	Schottland	1	1990	1990-06-16	2	1	-	Ravelli, Thomas	-	44	Schweden
Michel	José Miguel „Míchel“ González Martín del Campo	3	Spanien	1	1990	1990-06-21	2	1	-	Preud'homme, Michel	Michel Jean Georges Ghislain Prued'homme	10	Belgien
Scifo, Enzo	Vincenzo Daniele „Enzo“ Scifo	10	Belgien	1	1990	1990-06-21	2	0	0	Zubizarreta, Andoni	Andoni Zubizarreta Urreta	3	Spanien
Koeman, Ronald	-	5	Niederlande	1	1990	1990-06-24	2	1	-	Illgner, Bodo	-	2	Deutschland
Hagi, Gheorghe	Gheorghe „Gică“ Hagi	70	Rumänien	1	1990	1990-06-25	1	1	-	Bonner, Pat	Patrick Joseph Bonner	16	Irland
Sheedy, Kevin	Kevin Mark Sheedy	16	Irland	1	1990	1990-06-25	1	1	-	Lung, Silviu	-	70	Rumänien
Lupu, Danut	Dănuț Lupu	70	Rumänien	1	1990	1990-06-25	1	1	-	Bonner, Pat	Patrick Joseph Bonner	16	Irland
Houghton, Ray	Raymond James „Ray“ Houghton	16	Irland	1	1990	1990-06-25	1	1	-	Lung, Silviu	-	70	Rumänien
Rotariu, Iosif	Iosif „Roti“ Rotariu	70	Rumänien	1	1990	1990-06-25	1	1	-	Bonner, Pat	Patrick Joseph Bonner	16	Irland
Townsend, Andrew	Andrew David „Andy“ Townsend	16	Irland	1	1990	1990-06-25	1	1	-	Lung, Silviu	-	70	Rumänien
Lupescu, Ioan	Ioan Angelo „Ionuț“ Lupescu	70	Rumänien	1	1990	1990-06-25	1	1	-	Bonner, Pat	Patrick Joseph Bonner	16	Irland
Cascarino, Tony	Anthony Guy „Tony“ Cascarino	16	Irland	1	1990	1990-06-25	1	1	-	Lung, Silviu	-	70	Rumänien
Timofte, Daniel	-	70	Rumänien	1	1990	1990-06-25	1	0	1	Bonner, Pat	Patrick Joseph Bonner	16	Irland
O'Leary, David	David Anthony O’Leary	16	Irland	1	1990	1990-06-25	1	1	-	Lung, Silviu	-	70	Rumänien
Serrizuela, Jose	José Tiburcio Serrizuela	7	Argentinien	1	1990	1990-06-30	1	1	-	Ivakovic, Tomislav	Tomislav Ivaković	114	Jugoslawien
Stojkovic, Dragen	Dragan Stojković	114	Jugoslawien	1	1990	1990-06-30	1	0	0	Goycochea, Sergio	Sergio Javier Goycochea	7	Argentinien
Burruchaga, Jorge	Jorge Luis Burruchaga	7	Argentinien	1	1990	1990-06-30	1	1	-	Ivakovic, Tomislav	Tomislav Ivaković	114	Jugoslawien
Prosinecki, Robert	Robert Prosinečki	114	Jugoslawien	1	1990	1990-06-30	1	1	-	Goycochea, Sergio	Sergio Javier Goycochea	7	Argentinien
Maradona, Diego	Diego Armando Maradona Franco	7	Argentinien	1	1990	1990-06-30	1	0	1	Ivakovic, Tomislav	Tomislav Ivaković	114	Jugoslawien
Savicevic, Dejan	Dejan Savićević	114	Jugoslawien	1	1990	1990-06-30	1	1	-	Goycochea, Sergio	Sergio Javier Goycochea	7	Argentinien
Troglio, Pedro	Pedro Antonio Troglio	7	Argentinien	1	1990	1990-06-30	1	0	0	Ivakovic, Tomislav	Tomislav Ivaković	114	Jugoslawien
Brnovic, Dragoljub	Dragoljub Brnović	114	Jugoslawien	1	1990	1990-06-30	1	0	1	Goycochea, Sergio	Sergio Javier Goycochea	7	Argentinien
Dezotti, Gustavo	Gustavo Abel Dezotti	7	Argentinien	1	1990	1990-06-30	1	1	-	Ivakovic, Tomislav	Tomislav Ivaković	114	Jugoslawien
Hadzibegic, Faruk	Faruk Hadžibegić	114	Jugoslawien	1	1990	1990-06-30	1	0	1	Goycochea, Sergio	Sergio Javier Goycochea	7	Argentinien
Matthäus, Lothar	Lothar Herbert Matthäus	2	Deutschland	1	1990	1990-07-01	2	1	-	Stejskal, Jan	-	47	Tschechien
Kunde, Emmanuel	Emmanuel Jerome Kundé	78	Kamerun	1	1990	1990-07-01	2	1	-	Shilton, Peter	Peter Leslie Shilton	1	England
Lineker, Gary	Gary Winston Lineker	1	England	1	1990	1990-07-01	2	1	-	N'Kono, Thomas	-	78	Kamerun
Lineker, Gary	Gary Winston Lineker	1	England	1	1990	1990-07-01	2	1	-	N'Kono, Thomas	-	78	Kamerun
Baresi, Franco	-	4	Italien	1	1990	1990-07-03	1	1	-	Goycochea, Sergio	Sergio Javier Goycochea	7	Argentinien
Serrizuela, Jose	José Tiburcio Serrizuela	7	Argentinien	1	1990	1990-07-03	1	1	-	Zenga, Walter	-	4	Italien
Baggio, Roberto	-	4	Italien	1	1990	1990-07-03	1	1	-	Goycochea, Sergio	Sergio Javier Goycochea	7	Argentinien
Burruchaga, Jorge	Jorge Luis Burruchaga	7	Argentinien	1	1990	1990-07-03	1	1	-	Zenga, Walter	-	4	Italien
De Agostini, Luigi	-	4	Italien	1	1990	1990-07-03	1	1	-	Goycochea, Sergio	Sergio Javier Goycochea	7	Argentinien
Olarticoechea, Julio	Julio Jorge Olarticoechea	7	Argentinien	1	1990	1990-07-03	1	1	-	Zenga, Walter	-	4	Italien
Donadoni, Roberto	-	4	Italien	1	1990	1990-07-03	1	0	1	Goycochea, Sergio	Sergio Javier Goycochea	7	Argentinien
Maradona, Diego	Diego Armando Maradona Franco	7	Argentinien	1	1990	1990-07-03	1	1	-	Zenga, Walter	-	4	Italien
Serena, Aldo	-	4	Italien	1	1990	1990-07-03	1	0	1	Goycochea, Sergio	Sergio Javier Goycochea	7	Argentinien
Lineker, Gary	Gary Winston Lineker	1	England	1	1990	1990-07-04	1	1	-	Illgner, Bodo	-	2	Deutschland
Brehme, Andreas	Andreas „Andi“ Brehme	2	Deutschland	1	1990	1990-07-04	1	1	-	Shilton, Peter	Peter Leslie Shilton	1	England
Beardsley, Peter	Peter Andrew Beardsley	1	England	1	1990	1990-07-04	1	1	-	Illgner, Bodo	-	2	Deutschland
Matthäus, Lothar	Lothar Herbert Matthäus	2	Deutschland	1	1990	1990-07-04	1	1	-	Shilton, Peter	Peter Leslie Shilton	1	England
Platt, David	David Andrew Platt	1	England	1	1990	1990-07-04	1	1	-	Illgner, Bodo	-	2	Deutschland
Riedle, Karl-Heinz	Karl-Heinz „Kalle“ Riedle	2	Deutschland	1	1990	1990-07-04	1	1	-	Shilton, Peter	Peter Leslie Shilton	1	England
Pearce, Stuart	-	1	England	1	1990	1990-07-04	1	0	1	Illgner, Bodo	-	2	Deutschland
Thon, Olaf	-	2	Deutschland	1	1990	1990-07-04	1	1	-	Shilton, Peter	Peter Leslie Shilton	1	England
Waddle, Chris	Christopher „Chris“ Roland Waddle	1	England	1	1990	1990-07-04	1	0	0	Illgner, Bodo	-	2	Deutschland
Schillaci, Salvatore	Salvatore „Totò“ Schillaci	4	Italien	1	1990	1990-07-07	2	1	-	Shilton, Peter	Peter Leslie Shilton	1	England
Brehme, Andreas	Andreas „Andi“ Brehme	2	Deutschland	1	1990	1990-07-08	2	1	-	Goycochea, Sergio	Sergio Javier Goycochea	7	Argentinien
Dobrowolski, Igor	Igor Iwanowitsch Dobrowolski	40	Russland	2	1992	1992-06-12	2	1	-	Illgner, Bodo	-	2	Deutschland
McAllister, Gary	-	18	Schottland	2	1992	1992-06-18	2	1	-	Charin, Dimitri Wiktorowitsch	-	40	Russland
Brolin, Tomas	-	44	Schweden	2	1992	1992-06-21	2	1	-	Illgner, Bodo	-	2	Deutschland
Koeman, Ronald	-	5	Niederlande	2	1992	1992-06-22	1	1	-	Schmeichel, Peter	Peter Boleslaw Schmeichel	45	Dänemark
Larsen, Henrik	Henrik „Store“ Larsen	45	Dänemark	2	1992	1992-06-22	1	1	-	Van Breukelen, Hans	Johannes Francisus Breukelen	5	Niederlande
van Basten, Marco	Marcel „Marco“ van Basten	5	Niederlande	2	1992	1992-06-22	1	0	0	Schmeichel, Peter	Peter Boleslaw Schmeichel	45	Dänemark
Povlsen, Flemming	Flemming Søgaard Povlsen	45	Dänemark	2	1992	1992-06-22	1	1	-	Van Breukelen, Hans	Johannes Francisus Breukelen	5	Niederlande
Bergkamp, Dennis	Dennis Nicolaas Maria Bergkamp	5	Niederlande	2	1992	1992-06-22	1	1	-	Schmeichel, Peter	Peter Boleslaw Schmeichel	45	Dänemark
Elstrup, Lars	-	45	Dänemark	2	1992	1992-06-22	1	1	-	Van Breukelen, Hans	Johannes Francisus Breukelen	5	Niederlande
Rijkaard, Franklin	Franklin Edmundo Rijkaard	5	Niederlande	2	1992	1992-06-22	1	1	-	Schmeichel, Peter	Peter Boleslaw Schmeichel	45	Dänemark
Vilfort, Kim	-	45	Dänemark	2	1992	1992-06-22	1	1	-	Van Breukelen, Hans	Johannes Francisus Breukelen	5	Niederlande
Witschge, Robert	-	5	Niederlande	2	1992	1992-06-22	1	1	-	Schmeichel, Peter	Peter Boleslaw Schmeichel	45	Dänemark
Christofte, Kim	-	45	Dänemark	2	1992	1992-06-22	1	1	-	Van Breukelen, Hans	Johannes Francisus Breukelen	5	Niederlande
Rai	Raí Souza Vieira de Oliveira	6	Brasilien	1	1994	1994-06-20	2	1	-	Charin, Dimitri Wiktorowitsch	-	40	Russland
Batistuta, Gabriel	Gabriel Omar Batistuta	7	Argentinien	1	1994	1994-06-21	2	1	-	Minou, Antonis	-	62	Griechenland
Salenko, Oleg	Oleg Anatoljewitsch Salenko	40	Russland	1	1994	1994-06-24	2	1	-	Ravelli, Thomas	-	44	Schweden
Brolin, Tomas	-	44	Schweden	1	1994	1994-06-24	2	1	-	Charin, Dimitri Wiktorowitsch	-	40	Russland
Al-Dschabir, Sami	Sami Abdullah al-Dschabir	113	Saudi-Arabien	1	1994	1994-06-25	2	1	-	Azmi, Khalil	-	35	Marokko
Stoitschkow, Christo	Christo Stoitschkow Stoitschkow	38	Bulgarien	1	1994	1994-06-26	2	1	-	Atmatzidis, Ilias	-	62	Griechenland
Stoitschkow, Christo	Christo Stoitschkow Stoitschkow	38	Bulgarien	1	1994	1994-06-26	2	1	-	Atmatzidis, Ilias	-	62	Griechenland
Guardiola, Pep	Josep „Pep“ Guardiola i Sala	3	Spanien	1	1994	1994-06-27	2	1	-	Trucco, Carlos	Carlos Leonel Trucco Medina	115	Bolivien
Salenko, Oleg	Oleg Anatoljewitsch Salenko	40	Russland	1	1994	1994-06-28	2	1	-	Songo'o, Jacques	Jacques Celestine Songo´o	78	Kamerun
Begiristain, Txiki	Aitor Begiristain Mujika	3	Spanien	1	1994	1994-07-02	2	1	-	Pascolo, Marco	-	39	Schweiz
Batistuta, Gabriel	Gabriel Omar Batistuta	7	Argentinien	1	1994	1994-07-03	2	1	-	Prunea, Florin	-	70	Rumänien
Garcia Aspe, Alberto	Alberto García Aspe	41	Mexiko	1	1994	1994-07-05	1	0	0	Michajlow, Borislaw	-	38	Bulgarien
Balakow, Krassimir	Krassimir Gentschew Balakow	38	Bulgarien	1	1994	1994-07-05	1	0	1	Campos, Jorge	Jorge Campos Navarrete	41	Mexiko
Bernal, Marcelino	Marcelino Bernal Pérez	41	Mexiko	1	1994	1994-07-05	1	0	1	Michajlow, Borislaw	-	38	Bulgarien
Guentschew, Bontscho	-	38	Bulgarien	1	1994	1994-07-05	1	1	-	Campos, Jorge	Jorge Campos Navarrete	41	Mexiko
Rodriguez, Jorge	Jorge Rodríguez Esquivel	41	Mexiko	1	1994	1994-07-05	1	0	1	Michajlow, Borislaw	-	38	Bulgarien
Borimirow, Daniel	Daniel Borissow Borimirow	38	Bulgarien	1	1994	1994-07-05	1	1	-	Campos, Jorge	Jorge Campos Navarrete	41	Mexiko
Suarez, Claudio	Claudio Luis Suárez Sánchez	41	Mexiko	1	1994	1994-07-05	1	1	-	Michajlow, Borislaw	-	38	Bulgarien
Letschkow, Jordan	-	38	Bulgarien	1	1994	1994-07-05	1	1	-	Campos, Jorge	Jorge Campos Navarrete	41	Mexiko
Garcia Aspe, Alberto	Alberto García Aspe	41	Mexiko	1	1994	1994-07-05	2	1	-	Michajlow, Borislaw	-	38	Bulgarien
Baggio, Roberto	-	4	Italien	1	1994	1994-07-05	2	1	-	Rufai, Peter	-	29	Nigeria
Mild, Hakan	Håkan Mild	44	Schweden	1	1994	1994-07-10	1	0	0	Prunea, Florin	-	70	Rumänien
Raducioiu, Florin	Florin Valeriu Răducioiu	70	Rumänien	1	1994	1994-07-10	1	1	-	Ravelli, Thomas	-	44	Schweden
Andersson, Kennet	-	44	Schweden	1	1994	1994-07-10	1	1	-	Prunea, Florin	-	70	Rumänien
Hagi, Gheorghe	Gheorghe „Gică“ Hagi	70	Rumänien	1	1994	1994-07-10	1	1	-	Ravelli, Thomas	-	44	Schweden
Brolin, Tomas	-	44	Schweden	1	1994	1994-07-10	1	1	-	Prunea, Florin	-	70	Rumänien
Lupescu, Ioan	Ioan Angelo „Ionuț“ Lupescu	70	Rumänien	1	1994	1994-07-10	1	1	-	Ravelli, Thomas	-	44	Schweden
Ingesson, Klas	-	44	Schweden	1	1994	1994-07-10	1	1	-	Prunea, Florin	-	70	Rumänien
Petrescu, Dan	Dan Vasile „Bursucul“ Petrescu	70	Rumänien	1	1994	1994-07-10	1	0	1	Ravelli, Thomas	-	44	Schweden
Nilsson, Roland	-	44	Schweden	1	1994	1994-07-10	1	1	-	Prunea, Florin	-	70	Rumänien
Dumitrescu, Ilie	-	70	Rumänien	1	1994	1994-07-10	1	1	-	Ravelli, Thomas	-	44	Schweden
Larsson, Henrik	Henrik „Henke“ Larsson	44	Schweden	1	1994	1994-07-10	1	1	-	Prunea, Florin	-	70	Rumänien
Belodedici, Miodrag	-	70	Rumänien	1	1994	1994-07-10	1	0	1	Ravelli, Thomas	-	44	Schweden
Matthäus, Lothar	Lothar Herbert Matthäus	2	Deutschland	1	1994	1994-07-10	2	1	-	Michajlow, Borislaw	-	38	Bulgarien
Stoitschkow, Christo	Christo Stoitschkow Stoitschkow	38	Bulgarien	1	1994	1994-07-13	2	1	-	Pagliuca, Gianluca	-	4	Italien
Baresi, Franco	-	4	Italien	1	1994	1994-07-17	1	0	0	Taffarel, Claudio	Cláudio André Mergen Taffarel	6	Brasilien
Marcio Santos	Márcio Roberto dos Santos	6	Brasilien	1	1994	1994-07-17	1	0	1	Pagliuca, Gianluca	-	4	Italien
Albertini, Demetrio	-	4	Italien	1	1994	1994-07-17	1	1	-	Taffarel, Claudio	Cláudio André Mergen Taffarel	6	Brasilien
Romario	Romário de Souza Faria	6	Brasilien	1	1994	1994-07-17	1	1	-	Pagliuca, Gianluca	-	4	Italien
Evani, Alberico	-	4	Italien	1	1994	1994-07-17	1	1	-	Taffarel, Claudio	Cláudio André Mergen Taffarel	6	Brasilien
Branco	Cláudio „Branco“ Ibrahim Vaz Leal	6	Brasilien	1	1994	1994-07-17	1	1	-	Pagliuca, Gianluca	-	4	Italien
Massaro, Daniele	-	4	Italien	1	1994	1994-07-17	1	0	1	Taffarel, Claudio	Cláudio André Mergen Taffarel	6	Brasilien
Dunga	Carlos „Dunga“ Caetano Bledorn Verri	6	Brasilien	1	1994	1994-07-17	1	1	-	Pagliuca, Gianluca	-	4	Italien
Baggio, Roberto	-	4	Italien	1	1994	1994-07-17	1	0	0	Taffarel, Claudio	Cláudio André Mergen Taffarel	6	Brasilien
Türkyilmaz, Kubilay	Kubilay „Kubi“ Türkyılmaz	39	Schweiz	2	1996	1996-06-08	2	1	-	Seaman, David	David Andrew Seaman	1	England
Stoitschkow, Christo	Christo Stoitschkow Stoitschkow	38	Bulgarien	2	1996	1996-06-09	2	1	-	Zubizarreta, Andoni	Andoni Zubizarreta Urreta	3	Spanien
McAllister, Gary	-	18	Schottland	2	1996	1996-06-15	2	0	0	Seaman, David	David Andrew Seaman	1	England
Suker, Davor	Davor Šuker	30	Kroatien	2	1996	1996-06-16	2	1	-	Schmeichel, Peter	Peter Boleslaw Schmeichel	45	Dänemark
Shearer, Alan	-	1	England	2	1996	1996-06-18	2	1	-	van der Sar, Edwin	-	5	Niederlande
Zola, Gianfranco	-	4	Italien	2	1996	1996-06-19	2	0	1	Köpke, Andy	Andreas Köpke	2	Deutschland
Shearer, Alan	-	1	England	2	1996	1996-06-22	1	1	-	Zubizarreta, Andoni	Andoni Zubizarreta Urreta	3	Spanien
de Kock, Johan	Johannes „Johan“ de Kock	5	Niederlande	2	1996	1996-06-22	1	1	-	Lama, Bernard	-	8	Frankreich
Hierro, Fernando	Fernando Ruiz Hierro	3	Spanien	2	1996	1996-06-22	1	0	0	Seaman, David	David Andrew Seaman	1	England
Zidane, Zinedine	Zinédine Yazid Zidane	8	Frankreich	2	1996	1996-06-22	1	1	-	van der Sar, Edwin	-	5	Niederlande
Platt, David	David Andrew Platt	1	England	2	1996	1996-06-22	1	1	-	Zubizarreta, Andoni	Andoni Zubizarreta Urreta	3	Spanien
de Boer, Ronald	Ronaldus „Ronald“ de Boer	5	Niederlande	2	1996	1996-06-22	1	1	-	Lama, Bernard	-	8	Frankreich
Amor, Guillermo	Guillermo Amor Martínez	3	Spanien	2	1996	1996-06-22	1	1	-	Seaman, David	David Andrew Seaman	1	England
Djorkaeff, Youri	-	8	Frankreich	2	1996	1996-06-22	1	1	-	van der Sar, Edwin	-	5	Niederlande
Pearce, Stuart	-	1	England	2	1996	1996-06-22	1	1	-	Zubizarreta, Andoni	Andoni Zubizarreta Urreta	3	Spanien
Kluivert, Patrick	Patrick Stephan Kluivert	5	Niederlande	2	1996	1996-06-22	1	1	-	Lama, Bernard	-	8	Frankreich
Belsue, Alberto	Alberto Belsué Arias	3	Spanien	2	1996	1996-06-22	1	1	-	Seaman, David	David Andrew Seaman	1	England
Lizarazu, Bixente	-	8	Frankreich	2	1996	1996-06-22	1	1	-	van der Sar, Edwin	-	5	Niederlande
Gascoigne, Paul	Paul John „Gazza“ Gascoigne	1	England	2	1996	1996-06-22	1	1	-	Zubizarreta, Andoni	Andoni Zubizarreta Urreta	3	Spanien
Seedorf, Clarence	Clarence Clyde Seedorf	5	Niederlande	2	1996	1996-06-22	1	0	1	Lama, Bernard	-	8	Frankreich
Nadal, Miguel	Miguel Ángel Nadal Homar	3	Spanien	2	1996	1996-06-22	1	0	1	Seaman, David	David Andrew Seaman	1	England
Guerin, Vincent	Vincent Guérin	8	Frankreich	2	1996	1996-06-22	1	1	-	van der Sar, Edwin	-	5	Niederlande
Blind, Danny	Dirk Franciscus „Danny“ Blind	5	Niederlande	2	1996	1996-06-22	1	1	-	Lama, Bernard	-	8	Frankreich
Blanc, Laurent	Laurent Robert Blanc	8	Frankreich	2	1996	1996-06-22	1	1	-	van der Sar, Edwin	-	5	Niederlande
Klinsmann, Jürgen	-	2	Deutschland	2	1996	1996-06-23	2	1	-	Ladic, Drazen	-	30	Kroatien
Shearer, Alan	-	1	England	2	1996	1996-06-26	1	1	-	Köpke, Andy	Andreas Köpke	2	Deutschland
Zidane, Zinedine	Zinédine Yazid Zidane	8	Frankreich	2	1996	1996-06-26	1	1	-	Kouba, Petr	-	47	Tschechien
Häßler, Thomas	Thomas Jürgen „Icke“ Häßler	2	Deutschland	2	1996	1996-06-26	1	1	-	Seaman, David	David Andrew Seaman	1	England
Kubik, Lubos	Luboš Kubík	47	Tschechien	2	1996	1996-06-26	1	1	-	Lama, Bernard	-	8	Frankreich
Platt, David	David Andrew Platt	1	England	2	1996	1996-06-26	1	1	-	Köpke, Andy	Andreas Köpke	2	Deutschland
Djorkaeff, Youri	-	8	Frankreich	2	1996	1996-06-26	1	1	-	Kouba, Petr	-	47	Tschechien
Strunz, Thomas	-	2	Deutschland	2	1996	1996-06-26	1	1	-	Seaman, David	David Andrew Seaman	1	England
Nedved, Pavel	Pavel Nedvěd	47	Tschechien	2	1996	1996-06-26	1	1	-	Lama, Bernard	-	8	Frankreich
Pearce, Stuart	-	1	England	2	1996	1996-06-26	1	1	-	Köpke, Andy	Andreas Köpke	2	Deutschland
Lizarazu, Bixente	-	8	Frankreich	2	1996	1996-06-26	1	1	-	Kouba, Petr	-	47	Tschechien
Reuter, Stefan	-	2	Deutschland	2	1996	1996-06-26	1	1	-	Seaman, David	David Andrew Seaman	1	England
Berger, Patrik	-	47	Tschechien	2	1996	1996-06-26	1	1	-	Lama, Bernard	-	8	Frankreich
Gascoigne, Paul	Paul John „Gazza“ Gascoigne	1	England	2	1996	1996-06-26	1	1	-	Köpke, Andy	Andreas Köpke	2	Deutschland
Guerin, Vincent	Vincent Guérin	8	Frankreich	2	1996	1996-06-26	1	1	-	Kouba, Petr	-	47	Tschechien
Ziege, Christian	-	2	Deutschland	2	1996	1996-06-26	1	1	-	Seaman, David	David Andrew Seaman	1	England
Poborsky, Karel	Karel Poborský	47	Tschechien	2	1996	1996-06-26	1	1	-	Lama, Bernard	-	8	Frankreich
Sheringham, Teddy	Edward Paul „Teddy“ Sheringham	1	England	2	1996	1996-06-26	1	1	-	Köpke, Andy	Andreas Köpke	2	Deutschland
Blanc, Laurent	Laurent Robert Blanc	8	Frankreich	2	1996	1996-06-26	1	1	-	Kouba, Petr	-	47	Tschechien
Kuntz, Stefan	-	2	Deutschland	2	1996	1996-06-26	1	1	-	Seaman, David	David Andrew Seaman	1	England
Rada, Karel	-	47	Tschechien	2	1996	1996-06-26	1	1	-	Lama, Bernard	-	8	Frankreich
Southgate, Gareth	-	1	England	2	1996	1996-06-26	1	0	1	Köpke, Andy	Andreas Köpke	2	Deutschland
Pedros, Reynald	-	8	Frankreich	2	1996	1996-06-26	1	0	1	Kouba, Petr	-	47	Tschechien
Möller, Andreas	-	2	Deutschland	2	1996	1996-06-26	1	1	-	Seaman, David	David Andrew Seaman	1	England
Kadlec, Miroslav	-	47	Tschechien	2	1996	1996-06-26	1	1	-	Lama, Bernard	-	8	Frankreich
Berger, Patrik	-	47	Tschechien	2	1996	1996-06-30	2	1	-	Köpke, Andy	Andreas Köpke	2	Deutschland
Collins, John	John Angus Paul Collins	18	Schottland	1	1998	1998-06-10	2	1	-	Taffarel, Claudio	Cláudio André Mergen Taffarel	6	Brasilien
Baggio, Roberto	-	4	Italien	1	1998	1998-06-11	2	1	-	Tapia, Nelson	-	25	Chile
Garcia Aspe, Alberto	Alberto García Aspe	41	Mexiko	1	1998	1998-06-20	2	1	-	de Wilde, Filip	Filip Alfons Annie De Wilde	10	Belgien
Batistuta, Gabriel	Gabriel Omar Batistuta	7	Argentinien	1	1998	1998-06-21	2	1	-	Barrett, Warren	-	23	Jamaika
Rekdal, Kjetil	Kjetil André Rekdal	46	Norwegen	1	1998	1998-06-23	2	1	-	Taffarel, Claudio	Cláudio André Mergen Taffarel	6	Brasilien
Herzog, Andreas	-	14	Österreich	1	1998	1998-06-23	2	1	-	Pagliuca, Gianluca	-	4	Italien
Hierro, Fernando	Fernando Ruiz Hierro	3	Spanien	1	1998	1998-06-24	2	1	-	Zdravkov, Zdravko	Zdravko Stoyanov Zdravkov	38	Bulgarien
Bartlett, Shaun	Shaun Thurston Bartlett	54	Südafrika	1	1998	1998-06-24	2	1	-	ad-Da, Mohammad	Muḥammad ʿAbd al-ʿAzīz ad-Daʿaiyaʿ	113	Saudi-Arabien
Djorkaeff, Youri	-	8	Frankreich	1	1998	1998-06-24	2	1	-	Schmeichel, Peter	Peter Boleslaw Schmeichel	45	Dänemark
Laudrup, Brian	-	45	Dänemark	1	1998	1998-06-24	2	1	-	Barthez, Fabien	Fabien Alain Barthez	8	Frankreich
Al-Dschabir, Sami	Sami Abdullah al-Dschabir	113	Saudi-Arabien	1	1998	1998-06-24	2	1	-	Vonk, Hans	Johannes Adrianus Vonk	54	Südafrika
Benitez, Miguel	Miguel Ángel Benítez Pavón	71	Paraguay	1	1998	1998-06-24	2	1	-	Rufai, Peter	-	29	Nigeria
Al-Thunayan, Yousuf	-	113	Saudi-Arabien	1	1998	1998-06-24	2	1	-	Vonk, Hans	Johannes Adrianus Vonk	54	Südafrika
Souayah, Skander	-	32	Tunesien	1	1998	1998-06-26	2	1	-	Stelea, Bogdan	Bogdan Gheorghe Stelea	70	Rumänien
Ronaldo	Ronaldo Luís Nazário de Lima	6	Brasilien	1	1998	1998-06-27	2	1	-	Tapia, Nelson	-	25	Chile
Mijatovic, Predrag	Predrag Mijatović	114	Jugoslawien	1	1998	1998-06-29	2	0	0	van der Sar, Edwin	-	5	Niederlande
Berti, Sergio	Sergio Ariel Berti	7	Argentinien	1	1998	1998-06-30	1	1	-	Seaman, David	David Andrew Seaman	1	England
Shearer, Alan	-	1	England	1	1998	1998-06-30	1	1	-	Roa, Carlos	-	7	Argentinien
Crespo, Hernan	Hernán Jorge Crespo	7	Argentinien	1	1998	1998-06-30	1	0	1	Seaman, David	David Andrew Seaman	1	England
Ince, Paul	Paul Emerson Carlyle Ince	1	England	1	1998	1998-06-30	1	0	1	Roa, Carlos	-	7	Argentinien
Veron, Juan	Juan Sebastián „Bruja“ Verón	7	Argentinien	1	1998	1998-06-30	1	1	-	Seaman, David	David Andrew Seaman	1	England
Merson, Paul	Paul Charles Merson	1	England	1	1998	1998-06-30	1	1	-	Roa, Carlos	-	7	Argentinien
Gallardo, Marcelo	Marcelo Daniel Gallardo	7	Argentinien	1	1998	1998-06-30	1	1	-	Seaman, David	David Andrew Seaman	1	England
Owen, Michael	Michael James Owen	1	England	1	1998	1998-06-30	1	1	-	Roa, Carlos	-	7	Argentinien
Ayala, Roberto	Roberto Fabián Ayala	7	Argentinien	1	1998	1998-06-30	1	1	-	Seaman, David	David Andrew Seaman	1	England
Batty, David	-	1	England	1	1998	1998-06-30	1	0	1	Roa, Carlos	-	7	Argentinien
Batistuta, Gabriel	Gabriel Omar Batistuta	7	Argentinien	1	1998	1998-06-30	2	1	-	Seaman, David	David Andrew Seaman	1	England
Shearer, Alan	-	1	England	1	1998	1998-06-30	2	1	-	Roa, Carlos	-	7	Argentinien
Suker, Davor	Davor Šuker	30	Kroatien	1	1998	1998-06-30	2	1	-	Stelea, Bogdan	Bogdan Gheorghe Stelea	70	Rumänien
Zidane, Zinedine	Zinédine Yazid Zidane	8	Frankreich	1	1998	1998-07-03	1	1	-	Pagliuca, Gianluca	-	4	Italien
Baggio, Roberto	-	4	Italien	1	1998	1998-07-03	1	1	-	Barthez, Fabien	Fabien Alain Barthez	8	Frankreich
Lizarazu, Bixente	-	8	Frankreich	1	1998	1998-07-03	1	0	1	Pagliuca, Gianluca	-	4	Italien
Albertini, Demetrio	-	4	Italien	1	1998	1998-07-03	1	0	1	Barthez, Fabien	Fabien Alain Barthez	8	Frankreich
Trezeguet, David	-	8	Frankreich	1	1998	1998-07-03	1	1	-	Pagliuca, Gianluca	-	4	Italien
Costacurta, Alessandro	-	4	Italien	1	1998	1998-07-03	1	1	-	Barthez, Fabien	Fabien Alain Barthez	8	Frankreich
Henry, Thierry	Thierry Daniel Henry	8	Frankreich	1	1998	1998-07-03	1	1	-	Pagliuca, Gianluca	-	4	Italien
Vieri, Christian	Christian „Bobo“ Vieri	4	Italien	1	1998	1998-07-03	1	1	-	Barthez, Fabien	Fabien Alain Barthez	8	Frankreich
Blanc, Laurent	Laurent Robert Blanc	8	Frankreich	1	1998	1998-07-03	1	1	-	Pagliuca, Gianluca	-	4	Italien
Di Biagio, Luigi	-	4	Italien	1	1998	1998-07-03	1	0	0	Barthez, Fabien	Fabien Alain Barthez	8	Frankreich
Ronaldo	Ronaldo Luís Nazário de Lima	6	Brasilien	1	1998	1998-07-07	1	1	-	van der Sar, Edwin	-	5	Niederlande
de Boer, Frank	Franciscus „Frank“ de Boer	5	Niederlande	1	1998	1998-07-07	1	1	-	Taffarel, Claudio	Cláudio André Mergen Taffarel	6	Brasilien
Rivaldo	Rivaldo Vítor Borba Ferreira	6	Brasilien	1	1998	1998-07-07	1	1	-	van der Sar, Edwin	-	5	Niederlande
Bergkamp, Dennis	Dennis Nicolaas Maria Bergkamp	5	Niederlande	1	1998	1998-07-07	1	1	-	Taffarel, Claudio	Cláudio André Mergen Taffarel	6	Brasilien
Emerson	Emerson Ferreira da Rosa	6	Brasilien	1	1998	1998-07-07	1	1	-	van der Sar, Edwin	-	5	Niederlande
Cocu, Phillip	Phillip John-William Cocu	5	Niederlande	1	1998	1998-07-07	1	0	1	Taffarel, Claudio	Cláudio André Mergen Taffarel	6	Brasilien
Dunga	Carlos „Dunga“ Caetano Bledorn Verri	6	Brasilien	1	1998	1998-07-07	1	1	-	van der Sar, Edwin	-	5	Niederlande
de Boer, Ronald	Ronaldus „Ronald“ de Boer	5	Niederlande	1	1998	1998-07-07	1	0	1	Taffarel, Claudio	Cláudio André Mergen Taffarel	6	Brasilien
Di Biagio, Luigi	-	4	Italien	2	2000	2000-06-29	1	1	-	van der Sar, Edwin	-	5	Niederlande
de Boer, Frank	Franciscus „Frank“ de Boer	5	Niederlande	2	2000	2000-06-29	1	0	0	Toldo, Francesco	-	4	Italien
Pessotto, Gianluca	-	4	Italien	2	2000	2000-06-29	1	1	-	van der Sar, Edwin	-	5	Niederlande
Stam, Jaap	Jakob „Jaap“ Stam	5	Niederlande	2	2000	2000-06-29	1	0	0	Toldo, Francesco	-	4	Italien
Totti, Francesco	-	4	Italien	2	2000	2000-06-29	1	1	-	van der Sar, Edwin	-	5	Niederlande
Kluivert, Patrick	Patrick Stephan Kluivert	5	Niederlande	2	2000	2000-06-29	1	1	-	Toldo, Francesco	-	4	Italien
Maldini, Paolo	Paolo Cesare Maldini	4	Italien	2	2000	2000-06-29	1	0	0	van der Sar, Edwin	-	5	Niederlande
Bosvelt, Paul	-	5	Niederlande	2	2000	2000-06-29	1	0	0	Toldo, Francesco	-	4	Italien
de Boer, Frank	Franciscus „Frank“ de Boer	5	Niederlande	2	2000	2000-06-29	2	0	0	Toldo, Francesco	-	4	Italien
Kluivert, Patrick	Patrick Stephan Kluivert	5	Niederlande	2	2000	2000-06-29	2	0	0	Toldo, Francesco	-	4	Italien
Albertz, Jörg	-	2	Deutschland	3	2000/01	2000-09-12	2	0	0	Schicklgruber, Josef	Josef "Pepi" Schicklgruber	14	Österreich
Simone, Marco	-	4	Italien	3	2000/01	2000-09-12	2	1	-	Taffarel, Claudio	Cláudio André Mergen Taffarel	6	Brasilien
Parfyonov, Dmytro	-	57	Ukraine	3	2000/01	2000-09-12	2	0	0	Zuberbühler, Pascal	-	39	Schweiz
Tayfur	Tayfur Havutçu	65	Türkei	3	2000/01	2000-09-13	2	1	-	Dida	Nelson de Jesús Silva	6	Brasilien
Irwin, Denis	Denis Joseph Irwin	16	Irland	3	2000/01	2000-09-13	2	1	-	de Wilde, Filip	Filip Alfons Annie De Wilde	10	Belgien
Nilsson, Roland	-	46	Norwegen	3	2000/01	2000-09-13	2	0	1	Kahn, Oliver	-	2	Deutschland
Schewtschenko, Andrij	Andrij Mykolajowytsch Schewtschenko	57	Ukraine	3	2000/01	2000-09-13	2	1	-	Shorunmu, Ike	Ikechukwu Ibrahim "Ike" Shorunmu	29	Nigeria
Johnsen, Frode	-	46	Norwegen	3	2000/01	2000-09-13	2	1	-	Letizi, Lionel	-	8	Frankreich
Sa Pinto	Ricardo Manuel da Silva Sá Pinto	48	Portugal	3	2000/01	2000-09-20	2	1	-	Zuberbühler, Pascal	-	39	Schweiz
Scholes, Paul	-	1	England	3	2000/01	2000-09-26	2	1	-	Waterreus, Ronald	-	5	Niederlande
Vorobey, Andriy	Andriy Oleksijowytsch Vorobej	57	Ukraine	3	2000/01	2000-10-17	2	0	1	Postulka, Tomas	-	47	Tschechien
Figo	Luís Filipe Madeira Caeiro Figo	48	Portugal	3	2000/01	2000-10-17	2	1	-	Zuberbühler, Pascal	-	39	Schweiz
Zubov, Gennadi	-	57	Ukraine	3	2000/01	2000-10-17	2	1	-	Postulka, Tomas	-	47	Tschechien
Irwin, Denis	Denis Joseph Irwin	16	Irland	3	2000/01	2000-10-24	2	1	-	de Wilde, Filip	Filip Alfons Annie De Wilde	10	Belgien
Robert, Laurent	Pierre-Laurent Robert	8	Frankreich	3	2000/01	2000-10-24	2	1	-	Jamtfall, Jörn	-	46	Norwegen
Labant, Vladimir	-	68	Slowakei	3	2000/01	2000-10-25	2	1	-	Seaman, David	David Andrew Seaman	1	England
Djordjevic, Predrag	Predrag Đorđević	9	Serbien	3	2000/01	2000-10-25	2	1	-	Canizares	José Santiago Cañizares Ruíz	3	Spanien
Ergün	Ergün Penbe	65	Türkei	3	2000/01	2000-11-07	2	1	-	Sidorczuk, Kazimierz	-	61	Polen
Rivaldo	Rivaldo Vítor Borba Ferreira	6	Brasilien	3	2000/01	2000-11-08	2	1	-	Fevzi	Fevzi Tuncay	65	Türkei
Schewtschenko, Andrij	Andrij Mykolajowytsch Schewtschenko	57	Ukraine	3	2000/01	2000-11-21	2	1	-	Karem	Karem Inan	65	Türkei
Figo	Luís Filipe Madeira Caeiro Figo	48	Portugal	3	2000/01	2000-12-05	2	1	-	de Wilde, Filip	Filip Alfons Annie De Wilde	10	Belgien
Ümit Davala	Ümit Aydın Davala	65	Türkei	3	2000/01	2000-12-06	2	1	-	Letizi, Lionel	-	8	Frankreich
Figo	Luís Filipe Madeira Caeiro Figo	48	Portugal	3	2000/01	2001-02-13	2	1	-	Peruzzi, Angelo	-	4	Italien
Djalminha	Djalma Feitosa Dias Maia	6	Brasilien	3	2000/01	2001-02-20	2	1	-	Taffarel, Claudio	Cláudio André Mergen Taffarel	6	Brasilien
Scholl, Mehmet	-	2	Deutschland	3	2000/01	2001-02-21	2	1	-	Filimonov, Aleksandr	-	40	Russland
Harte, Ian	-	16	Irland	3	2000/01	2001-02-21	2	1	-	Milojevic, Zvonco	-	114	Jugoslawien
Basinas, Angelos	-	62	Griechenland	3	2000/01	2001-03-13	2	1	-	Canizares	José Santiago Cañizares Ruíz	3	Spanien
Djalminha	Djalma Feitosa Dias Maia	6	Brasilien	3	2000/01	2001-03-13	2	1	-	Rossi, Sebastiano	-	4	Italien
Schewtschenko, Andrij	Andrij Mykolajowytsch Schewtschenko	57	Ukraine	3	2000/01	2001-03-13	2	1	-	Molina, Jose Francisco	José Francisco Molina Jiménez	3	Spanien
Parfyonov, Dmytro	-	57	Ukraine	3	2000/01	2001-03-14	2	1	-	Coupet, Gregory	Grégory Coupet	8	Frankreich
Mihajlovic, Sinisa	Siniša Mihajlović	109	Serbien und Montenegro	3	2000/01	2001-03-14	2	1	-	Robinson, Paul	Paul William Robinson	1	England
Sonny Anderson	Sonny Anderson da Silva Nilmar	6	Brasilien	3	2000/01	2001-03-14	2	1	-	Filimonov, Aleksandr	-	40	Russland
Ümit Davala	Ümit Aydın Davala	65	Türkei	3	2000/01	2001-04-03	2	1	-	Casillas, Iker	Iker Casillas Fernández	3	Spanien
Djalminha	Djalma Feitosa Dias Maia	6	Brasilien	3	2000/01	2001-04-17	2	1	-	Martyn, Nigel	Anthony Nigel Martyn	1	England
Paulo Sergio	Paulo Sergio Silvestre de Nasciemento	6	Brasilien	3	2000/01	2001-05-23	1	0	0	Canizares	José Santiago Cañizares Ruíz	3	Spanien
Mendieta, Gaizka	Gaizka Mendieta Zabala	3	Spanien	3	2000/01	2001-05-23	1	1	-	Kahn, Oliver	-	2	Deutschland
Salihamidzic, Hasan	Hasan "Brazzo" Salihamidžić	36	Bosnien-Herzegowina	3	2000/01	2001-05-23	1	1	-	Canizares	José Santiago Cañizares Ruíz	3	Spanien
Carew, John	John Alieu Carew	46	Norwegen	3	2000/01	2001-05-23	1	1	-	Kahn, Oliver	-	2	Deutschland
Zickler, Alexander	-	2	Deutschland	3	2000/01	2001-05-23	1	1	-	Canizares	José Santiago Cañizares Ruíz	3	Spanien
Zahovic, Zlatko	Zlatko Zahovič	74	Slowenien	3	2000/01	2001-05-23	1	0	1	Kahn, Oliver	-	2	Deutschland
Andersson, Patrik	Patrik "Bjärred" Andersson	44	Schweden	3	2000/01	2001-05-23	1	0	1	Canizares	José Santiago Cañizares Ruíz	3	Spanien
Carboni, Amedeo	-	4	Italien	3	2000/01	2001-05-23	1	0	1	Kahn, Oliver	-	2	Deutschland
Effenberg, Stefan	-	2	Deutschland	3	2000/01	2001-05-23	1	1	-	Canizares	José Santiago Cañizares Ruíz	3	Spanien
Baraja, Ruben	Rubén Baraja Vegas	3	Spanien	3	2000/01	2001-05-23	1	1	-	Kahn, Oliver	-	2	Deutschland
Lizarazu, Bixente	-	8	Frankreich	3	2000/01	2001-05-23	1	1	-	Canizares	José Santiago Cañizares Ruíz	3	Spanien
Kily Gonzalez	Cristian Alberto González Peret	7	Argentinien	3	2000/01	2001-05-23	1	1	-	Kahn, Oliver	-	2	Deutschland
Linke, Thomas	-	2	Deutschland	3	2000/01	2001-05-23	1	1	-	Canizares	José Santiago Cañizares Ruíz	3	Spanien
Pellegrino, Mauricio Andres	Mauricio Andrés Pellegrino	7	Argentinien	3	2000/01	2001-05-23	1	0	1	Kahn, Oliver	-	2	Deutschland
Mendieta, Gaizka	Gaizka Mendieta Zabala	3	Spanien	3	2000/01	2001-05-23	2	1	-	Kahn, Oliver	-	2	Deutschland
Scholl, Mehmet	-	2	Deutschland	3	2000/01	2001-05-23	2	0	1	Canizares	José Santiago Cañizares Ruíz	3	Spanien
Effenberg, Stefan	-	2	Deutschland	3	2000/01	2001-05-23	2	1	-	Canizares	José Santiago Cañizares Ruíz	3	Spanien
Quint, Olivier	-	8	Frankreich	3	2001/02	2001-09-11	2	1	-	Waterreus, Ronald	-	5	Niederlande
Engoga	Vicente Engonga Maté	3	Spanien	3	2001/02	2001-09-11	2	1	-	Seaman, David	David Andrew Seaman	1	England
Totti, Francesco	-	4	Italien	3	2001/02	2001-09-11	2	1	-	Casillas, Iker	Iker Casillas Fernández	3	Spanien
Larsson, Henrik	Henrik "Henke" Larsson	44	Schweden	3	2001/02	2001-09-18	2	1	-	Buffon, Gianluigi	-	4	Italien
Amoruso, Nicola	-	4	Italien	3	2001/02	2001-09-18	2	1	-	Douglas, Robert	-	18	Schottland
Henry, Thierry	Thierry Daniel Henry	8	Frankreich	3	2001/02	2001-09-19	2	1	-	Reck, Oliver	-	2	Deutschland
Butt, Jörg	Hans Jörg Butt	2	Deutschland	3	2001/02	2001-09-25	2	0	0	Bonano, Roberto	Roberto Óscar Bonano	7	Argentinien
Labant, Vladimir	-	68	Slowakei	3	2001/02	2001-09-25	2	1	-	Zoetebier, Edwin	-	5	Niederlande
Skammelsrud, Bent Andre	Bent André Skammelsrud	46	Norwegen	3	2001/02	2001-09-25	2	1	-	Buffon, Gianluigi	-	4	Italien
Rivaldo	Rivaldo Vítor Borba Ferreira	6	Brasilien	3	2001/02	2001-10-10	2	1	-	Coupet, Gregory	Grégory Coupet	8	Frankreich
Hajto, Tomasz	Tomasz Nikodem Hajto	61	Polen	3	2001/02	2001-10-16	2	1	-	Roa, Carlos Angel	-	7	Argentinien
Basinas, Angelos	-	62	Griechenland	3	2001/02	2001-10-16	2	0	1	Wright, Richard	Richard Ian Wright	1	England
Henry, Thierry	Thierry Daniel Henry	8	Frankreich	3	2001/02	2001-10-16	2	1	-	Nikopolidis, Antonis	-	62	Griechenland
Lopez, Claudio Javier	Claudio Javier López	7	Argentinien	3	2001/02	2001-10-16	2	1	-	Lodewijks, Patrick	-	5	Niederlande
Diego Tristan	Diego Tristán Herrera	3	Spanien	3	2001/02	2001-10-23	2	1	-	Wimbee, Gregory	Grégory Wimbée	8	Frankreich
Cheyrou, Bruno	-	8	Frankreich	3	2001/02	2001-10-23	2	1	-	Nuno	Nuno Herlander Simões Espírito Santo	48	Portugal
Skammelsrud, Bent Andre	Bent André Skammelsrud	46	Norwegen	3	2001/02	2001-10-23	2	0	1	Douglas, Robert	-	18	Schottland
van Nistelrooy, Ruud	Rutgerus Johannes Martinus „Ruud“ van Nistelrooy	5	Niederlande	3	2001/02	2001-10-23	2	0	1	Eleftheropoulos, Dimitrios	-	62	Griechenland
Figo	Luís Filipe Madeira Caeiro Figo	48	Portugal	3	2001/02	2001-10-24	2	1	-	Antonioli, Francesco	-	4	Italien
Larsson, Henrik	Henrik "Henke" Larsson	44	Schweden	3	2001/02	2001-10-31	2	1	-	Carini, Hector Fabian	Héctor Fabián Carini Hernández	28	Uruguay
del Piero, Alessandro	-	4	Italien	3	2001/02	2002-02-19	2	0	1	Molina, Jose Francisco	José Francisco Molina Jiménez	3	Spanien
van Nistelrooy, Ruud	Rutgerus Johannes Martinus „Ruud“ van Nistelrooy	5	Niederlande	3	2001/02	2002-02-20	2	1	-	Landreau, Mickael	Mickaël Landreau	8	Frankreich
van Nistelrooy, Ruud	Rutgerus Johannes Martinus „Ruud“ van Nistelrooy	5	Niederlande	3	2001/02	2002-02-26	2	1	-	Landreau, Mickael	Mickaël Landreau	8	Frankreich
Butt, Jörg	Hans Jörg Butt	2	Deutschland	3	2001/02	2002-03-12	2	1	-	Buffon, Gianluigi	-	4	Italien
Henry, Thierry	Thierry Daniel Henry	8	Frankreich	3	2001/02	2002-03-12	2	0	1	Molina, Jose Francisco	José Francisco Molina Jiménez	3	Spanien
Litmanen, Jari	-	73	Finnland	3	2001/02	2002-03-19	2	1	-	Antonioli, Francesco	-	4	Italien
Beckham, David	David Robert Joseph Beckham	1	England	3	2001/02	2002-03-19	2	1	-	Ricardo	Ricardo Alexandre Martins Soares Pereira	48	Portugal
Pizarro, Claudio	Claudio Miguel Pizarro Bosio	64	Peru	3	2001/02	2002-03-19	2	0	1	Grondin, Willy	-	8	Frankreich
Henry, Thierry	Thierry Daniel Henry	8	Frankreich	3	2001/02	2002-03-20	2	0	1	Carini, Hector Fabian	Héctor Fabián Carini Hernández	28	Uruguay
Effenberg, Stefan	-	2	Deutschland	3	2001/02	2002-04-02	2	0	1	Cesar Sanchez	César Sánchez Domínguez	3	Spanien
Basinas, Angelos	-	62	Griechenland	3	2001/02	2002-04-03	2	1	-	Bonano, Roberto	Roberto Óscar Bonano	7	Argentinien
van Nistelrooy, Ruud	Rutgerus Johannes Martinus „Ruud“ van Nistelrooy	5	Niederlande	3	2001/02	2002-04-24	2	1	-	Butt, Jörg	Hans Jörg Butt	2	Deutschland
Hierro, Fernando	Fernando Ruiz Hierro	3	Spanien	1	2002	2002-06-02	2	1	-	Simeunovic, Marko	Marko Simeunovič	74	Slowenien
Fortune, Quinton	-	54	Südafrika	1	2002	2002-06-02	2	1	-	Tavarelli, Ricardo	Ricardo Javier Tavarelli Paiva	71	Paraguay
Blanco, Cuauhtemoc	Cuauhtémoc „Temo“ Blanco Bravo	41	Mexiko	1	2002	2002-06-03	2	1	-	Pletikosa, Stipe	-	30	Kroatien
Rivaldo	Rivaldo Vítor Borba Ferreira	6	Brasilien	1	2002	2002-06-03	2	1	-	Recber, Rüstü	Rüştü Reçber	65	Türkei
Karpin, Waleri	Waleri Georgijewitsch Karpin	40	Russland	1	2002	2002-06-05	2	1	-	Boumnijel, Ali	-	32	Tunesien
Tomasson, Jon Dahl	-	45	Dänemark	1	2002	2002-06-06	2	1	-	Sylva, Tony	Tony Mario Sylva	12	Senegal
Beckham, David	David Robert Joseph Beckham	1	England	1	2002	2002-06-07	2	1	-	Cavallero, Pablo	Pablo Oscar Cavallero Rodríguez	7	Argentinien
Larsson, Henrik	Henrik „Henke“ Larsson	44	Schweden	1	2002	2002-06-07	2	1	-	Shorunmu, Ike	Ikechukwu Ibrahim Shorunmu	29	Nigeria
Hierro, Fernando	Fernando Ruiz Hierro	3	Spanien	1	2002	2002-06-07	2	1	-	Tavarelli, Ricardo	Ricardo Javier Tavarelli Paiva	71	Paraguay
Ronaldinho	Ronaldo de Assis Moreira	6	Brasilien	1	2002	2002-06-08	2	1	-	Jin, Jiang	-	111	China
Fadiga, Khalilou	-	12	Senegal	1	2002	2002-06-11	2	1	-	Carini, Hector Fabian	Héctor Fabián Carini Hernández	28	Uruguay
Recoba, Alvaro	Álvaro Alexander Recoba Rivero	7	Argentinien	1	2002	2002-06-11	2	1	-	Sylva, Tony	Tony Mario Sylva	12	Senegal
Keane, Robbie	Robert David „Robbie“ Keane	16	Irland	1	2002	2002-06-16	1	1	-	Casillas, Iker	Iker Casillas Fernández	3	Spanien
Hierro, Fernando	Fernando Ruiz Hierro	3	Spanien	1	2002	2002-06-16	1	1	-	Given, Shay	Séamus John James Given	16	Irland
Holland, Matt	Matthew Rhys „Matt“ Holland	16	Irland	1	2002	2002-06-16	1	0	0	Casillas, Iker	Iker Casillas Fernández	3	Spanien
Baraja, Ruben	Rubén Baraja Vegas	3	Spanien	1	2002	2002-06-16	1	1	-	Given, Shay	Séamus John James Given	16	Irland
Connolly, David	David James Connolly	16	Irland	1	2002	2002-06-16	1	0	1	Casillas, Iker	Iker Casillas Fernández	3	Spanien
Juanfran	Juan Francisco Torres Belén	3	Spanien	1	2002	2002-06-16	1	0	0	Given, Shay	Séamus John James Given	16	Irland
Kilbane, Kevin	Kevin Daniel Kilbane	16	Irland	1	2002	2002-06-16	1	0	1	Casillas, Iker	Iker Casillas Fernández	3	Spanien
Valeron, Juan	Juan Carlos Valerón Santana	3	Spanien	1	2002	2002-06-16	1	0	0	Given, Shay	Séamus John James Given	16	Irland
Finnan, Steve	Stephen „Steve“ John Finnan	16	Irland	1	2002	2002-06-16	1	1	-	Casillas, Iker	Iker Casillas Fernández	3	Spanien
Mendieta, Gaizka	Gaizka Mendieta Zabala	3	Spanien	1	2002	2002-06-16	1	1	-	Given, Shay	Séamus John James Given	16	Irland
Keane, Robbie	Robert David „Robbie“ Keane	16	Irland	1	2002	2002-06-16	2	1	-	Casillas, Iker	Iker Casillas Fernández	3	Spanien
Jung-Hwan, Ahn	-	82	Südkorea	1	2002	2002-06-18	2	0	1	Buffon, Gianluigi	-	4	Italien
Sun-Hong, Hwang	-	82	Südkorea	1	2002	2002-06-22	1	1	-	Casillas, Iker	Iker Casillas Fernández	3	Spanien
Hierro, Fernando	Fernando Ruiz Hierro	3	Spanien	1	2002	2002-06-22	1	1	-	Woon-Jae, Lee	-	82	Südkorea
Ji-Sung, Park	-	82	Südkorea	1	2002	2002-06-22	1	1	-	Casillas, Iker	Iker Casillas Fernández	3	Spanien
Baraja, Ruben	Rubén Baraja Vegas	3	Spanien	1	2002	2002-06-22	1	1	-	Woon-Jae, Lee	-	82	Südkorea
Ki-Hyeon, Seol	-	82	Südkorea	1	2002	2002-06-22	1	1	-	Casillas, Iker	Iker Casillas Fernández	3	Spanien
Xavi	Xavier Hernández i Creus	3	Spanien	1	2002	2002-06-22	1	1	-	Woon-Jae, Lee	-	82	Südkorea
Jung-Hwan, Ahn	-	82	Südkorea	1	2002	2002-06-22	1	1	-	Casillas, Iker	Iker Casillas Fernández	3	Spanien
Joaquin	Joaquín Sánchez Rodríguez	3	Spanien	1	2002	2002-06-22	1	0	1	Woon-Jae, Lee	-	82	Südkorea
Myung-Bo, Hong	-	82	Südkorea	1	2002	2002-06-22	1	1	-	Casillas, Iker	Iker Casillas Fernández	3	Spanien
Simons, Timmy	-	10	Belgien	3	2002/03	2002-09-18	2	1	-	Victor Valdes	Víctor Valdés Arribas	3	Spanien
Djordjevic, Predrag	Predrag Đorđević	9	Serbien	3	2002/03	2002-09-18	2	1	-	Juric, Frank	Frank Jurić	27	Australien
Schneider, Bernd	Bernd "Schnix" Schneider	2	Deutschland	3	2002/03	2002-09-18	2	1	-	Eleftheropoulos, Dimitrios	-	62	Griechenland
Forlan, Diego	Diego Martín Forlán Corazo	28	Uruguay	3	2002/03	2002-09-18	2	1	-	Aouate, Dudu	David "Dudu" Aouate	89	Israel
Yakubu	Yakubu Aiyegbeni	29	Nigeria	3	2002/03	2002-09-24	2	1	-	Eleftheropoulos, Dimitrios	-	62	Griechenland
Figo	Luís Filipe Madeira Caeiro Figo	48	Portugal	3	2002/03	2002-09-25	2	1	-	Moons, Jan	-	10	Belgien
Zano, Avishay	-	89	Israel	3	2002/03	2002-10-01	2	0	0	Butt, Jörg	Hans Jörg Butt	2	Deutschland
Enerly, Dagfinn	Arne Dagfinn Enerly	46	Norwegen	3	2002/03	2002-10-22	2	1	-	Timmer, Henk	-	5	Niederlande
Shearer, Alan	-	1	England	3	2002/03	2002-10-29	2	1	-	Reva, Vitaliy	Vitaliy Hryhorovych Reva	57	Ukraine
Yakubu	Yakubu Aiyegbeni	29	Nigeria	3	2002/03	2002-10-29	2	1	-	Ricardo L.	Ricardo López Felipe	3	Spanien
Schneider, Bernd	Bernd "Schnix" Schneider	2	Deutschland	3	2002/03	2002-10-29	2	1	-	Eleftheropoulos, Dimitrios	-	62	Griechenland
Rosicky, Tomas	Tomáš Rosický	47	Tschechien	3	2002/03	2002-10-30	2	1	-	Seaman, David	David Andrew Seaman	1	England
Owen, Michael	-	1	England	3	2002/03	2002-11-12	2	0	1	Zuberbühler, Pascal	-	39	Schweiz
Simak, Jan	Jan Šimák	47	Tschechien	3	2002/03	2002-11-13	2	0	0	Ricardo L.	Ricardo López Felipe	3	Spanien
Riquelme, Juan Roman	Juan Román Riquelme	7	Argentinien	3	2002/03	2002-11-27	2	0	1	Butt, Jörg	Hans Jörg Butt	2	Deutschland
del Piero, Alessandro	-	4	Italien	3	2002/03	2002-12-11	2	1	-	Zuberbühler, Pascal	-	39	Schweiz
Rivaldo	Rivaldo Vítor Borba Ferreira	6	Brasilien	3	2002/03	2003-02-25	2	1	-	Ovchinnikov, Sergey	Sergei Iwanowitsch Owtschinnikow	40	Russland
Neuville, Oliver	Oliver Patric Neuville	2	Deutschland	3	2002/03	2003-02-26	2	0	1	Given, Shay	Séamus John James "Shay" Given	16	Irland
Shearer, Alan	-	1	England	3	2002/03	2003-02-26	2	1	-	Butt, Jörg	Hans Jörg Butt	2	Deutschland
Kily Gonzalez	Cristian Alberto González Peret	7	Argentinien	3	2002/03	2003-03-11	2	1	-	Lobont, Bogdan	Bogdan Ionuț Lobonț	70	Rumänien
Morfeo, Domenico	-	4	Italien	3	2002/03	2003-03-19	2	0	1	Butt, Jörg	Hans Jörg Butt	2	Deutschland
Figo	Luís Filipe Madeira Caeiro Figo	48	Portugal	3	2002/03	2003-05-14	2	0	1	Buffon, Gianluigi	-	4	Italien
Trezeguet, David	-	8	Frankreich	3	2002/03	2003-05-28	1	0	1	Dida	Nelson de Jesús Silva	6	Brasilien
Serginho	Sérgio Cláudio dos Santos	6	Brasilien	3	2002/03	2003-05-28	1	1	-	Buffon, Gianluigi	-	4	Italien
Birindelli, Alessandro	-	4	Italien	3	2002/03	2003-05-28	1	1	-	Dida	Nelson de Jesús Silva	6	Brasilien
Seedorf, Clarence	Clarence Clyde Seedorf	5	Niederlande	3	2002/03	2003-05-28	1	0	1	Buffon, Gianluigi	-	4	Italien
Zalayeta, Marcelo	Marcelo Danubio Zalayeta	28	Uruguay	3	2002/03	2003-05-28	1	0	1	Dida	Nelson de Jesús Silva	6	Brasilien
Kaladze, Kakhaber	-	67	Georgien	3	2002/03	2003-05-28	1	0	1	Buffon, Gianluigi	-	4	Italien
Montero, Paolo	Ronald Paolo Montero Iglesias	28	Uruguay	3	2002/03	2003-05-28	1	0	1	Dida	Nelson de Jesús Silva	6	Brasilien
Nesta, Alessandro	-	4	Italien	3	2002/03	2003-05-28	1	1	-	Buffon, Gianluigi	-	4	Italien
del Piero, Alessandro	-	4	Italien	3	2002/03	2003-05-28	1	1	-	Dida	Nelson de Jesús Silva	6	Brasilien
Schewtschenko, Andrij	Andrij Mykolajowytsch Schewtschenko	57	Ukraine	3	2002/03	2003-05-28	1	1	-	Buffon, Gianluigi	-	4	Italien
Figo	Luís Filipe Madeira Caeiro Figo	48	Portugal	3	2003/04	2003-09-16	2	1	-	Runje, Vedran	-	30	Kroatien
Juninho Pernambucano	Antônio Augusto Ribeiro Reis Júnior	6	Brasilien	3	2003/04	2003-09-17	2	1	-	Zitka, Daniel	Daniel Zítka	47	Tschechien
Henry, Thierry	Thierry Daniel Henry	8	Frankreich	3	2003/04	2003-09-17	2	0	1	Toldo, Francesco	-	4	Italien
Kovacevic, Darko	Darko Kovačević	9	Serbien	3	2003/04	2003-09-17	2	1	-	Katergiannakis, Theofanis	Theofanis "Fanis" Katergiannakis	62	Griechenland
Thompson, Alan	-	1	England	3	2003/04	2003-09-30	2	0	1	Coupet, Gregory	Grégory Coupet	8	Frankreich
Pandiani, Walter	Walter Gerardo Pandiani Urquiza	28	Uruguay	3	2003/04	2003-09-30	2	1	-	Waterreus, Ronald	-	5	Niederlande
Inzaghi, Simone	-	4	Italien	3	2003/04	2003-10-01	2	1	-	Blazek, Jaromir	Jaromír Blažek	47	Tschechien
van Nistelrooy, Ruud	Rutgerus Johannes Martinus „Ruud“ van Nistelrooy	5	Niederlande	3	2003/04	2003-10-01	2	1	-	Hildebrand, Timo	-	2	Deutschland
Fernando Meira	Fernando José da Silva Freitas Meira	48	Portugal	3	2003/04	2003-10-01	2	0	1	Howard, Tim	Timothy Matthew "Tim" Howard	43	USA
Pancu, Daniel	Daniel Gabriel Pancu	70	Rumänien	3	2003/04	2003-10-22	2	1	-	Blazek, Jaromir	Jaromír Blažek	47	Tschechien
Luccin, Peter	Peter Bernard Luccin	8	Frankreich	3	2003/04	2003-11-04	2	1	-	Lobont, Bogdan	Bogdan Ionuț Lobonț	70	Rumänien
Mornar, Ivica	-	30	Kroatien	3	2003/04	2003-11-05	2	0	1	Hedman, Magnus	Carl Magnus Hedman	44	Schweden
Ignaschewitsch, Sergei	Sergei Nikolajewitsch Ignaschewitsch	40	Russland	3	2003/04	2003-11-25	2	1	-	Schowkowskyj, Oleksandr	Oleksandr Wolodymyrowytsch Schowkwoskyj	57	Ukraine
Pancu, Daniel	Daniel Gabriel Pancu	70	Rumänien	3	2003/04	2003-11-26	2	1	-	Peruzzi, Angelo	-	4	Italien
Derlei	Vanderlei Fernandes Silva	6	Brasilien	3	2003/04	2003-12-09	2	1	-	Cesar Sanchez	César Sánchez Domínguez	3	Spanien
Sonck, Wesley	-	10	Belgien	3	2003/04	2003-12-09	2	1	-	Verlinden, Dany	Daniel Verlinden	10	Belgien
Makaay, Roy	Rudolphus Antonius "Roy" Makaay	5	Niederlande	3	2003/04	2003-12-10	2	1	-	Zitka, Daniel	Daniel Zítka	47	Tschechien
Juninho Pernambucano	Antônio Augusto Ribeiro Reis Júnior	6	Brasilien	3	2003/04	2003-12-10	2	1	-	Hedman, Magnus	Carl Magnus Hedman	44	Schweden
Prso, Dado	Miladin "Dado" Pršo	30	Kroatien	3	2003/04	2004-03-10	2	0	1	Ovchinnikov, Sergey	Sergei Iwanowitsch Owtschinnikow	40	Russland
Figo	Luís Filipe Madeira Caeiro Figo	48	Portugal	3	2003/04	2004-03-24	2	0	1	Roma, Flavio	-	4	Italien
Derlei	Vanderlei Fernandes Silva	6	Brasilien	3	2003/04	2004-05-04	2	1	-	Molina, Jose Francisco	José Francisco Molina Jiménez	3	Spanien
Basinas, Angelos	-	62	Griechenland	2	2004	2004-06-12	2	1	-	Ricardo	Ricardo Alexandre Martins Soares Pereira	48	Portugal
Beckham, David	David Robert Joseph Beckham	1	England	2	2004	2004-06-13	2	0	1	Barthez, Fabien	Fabien Alain Barthez	8	Frankreich
Zidane, Zinedine	Zinédine Yazid Zidane	8	Frankreich	2	2004	2004-06-13	2	1	-	James, David	David Benjamin James	1	England
Ibrahimovic, Zlatan	Zlatan Ibrahimović	44	Schweden	2	2004	2004-06-14	2	1	-	Sdrawkow, Sdrawko	-	38	Bulgarien
Rapaic, Milan	Milan Rapaić	30	Kroatien	2	2004	2004-06-17	2	1	-	Barthez, Fabien	Fabien Alain Barthez	8	Frankreich
Petrow, Martin	-	38	Bulgarien	2	2004	2004-06-22	2	1	-	Buffon, Gianluigi	-	4	Italien
Larsson, Henrik	Henrik „Henke“ Larsson	44	Schweden	2	2004	2004-06-22	2	1	-	Sorensen, Thomas	Thomas Løvendahl Sørensen	45	Dänemark
van Nistelrooy, Ruud	Rutgerus Johannes Martinus „Ruud“ van Nistelrooy	5	Niederlande	2	2004	2004-06-23	2	1	-	Kolinko, Aleksandrs	Aleksandrs Koļinko	110	Lettland
Beckham, David	David Robert Joseph Beckham	1	England	2	2004	2004-06-24	1	0	0	Ricardo	Ricardo Alexandre Martins Soares Pereira	48	Portugal
Deco	Anderson Luiz de Souza	48	Portugal	2	2004	2004-06-24	1	1	-	James, David	David Benjamin James	1	England
Owen, Michael	Michael James Owen	1	England	2	2004	2004-06-24	1	1	-	Ricardo	Ricardo Alexandre Martins Soares Pereira	48	Portugal
Simao	Simão Pedro Fonseca Sabrosa	48	Portugal	2	2004	2004-06-24	1	1	-	James, David	David Benjamin James	1	England
Lampard, Frank	Frank James Lampard Jr.	1	England	2	2004	2004-06-24	1	1	-	Ricardo	Ricardo Alexandre Martins Soares Pereira	48	Portugal
Costa, Rui	Rui Manuel César Costa	48	Portugal	2	2004	2004-06-24	1	0	0	James, David	David Benjamin James	1	England
Terry, John	John George Terry	1	England	2	2004	2004-06-24	1	1	-	Ricardo	Ricardo Alexandre Martins Soares Pereira	48	Portugal
Cristiano Ronaldo	Cristiano Ronaldo dos Santos Aveiro	48	Portugal	2	2004	2004-06-24	1	1	-	James, David	David Benjamin James	1	England
Hargreaves, Owen	Owen Lee Hargreaves	1	England	2	2004	2004-06-24	1	1	-	Ricardo	Ricardo Alexandre Martins Soares Pereira	48	Portugal
Maniche	Nuno Ricardo de Oliveira Ribeiro	48	Portugal	2	2004	2004-06-24	1	1	-	James, David	David Benjamin James	1	England
Cole, Ashley	-	1	England	2	2004	2004-06-24	1	1	-	Ricardo	Ricardo Alexandre Martins Soares Pereira	48	Portugal
Postiga, Helder	Hélder Manuel Marques Postiga	48	Portugal	2	2004	2004-06-24	1	1	-	James, David	David Benjamin James	1	England
Vassell, Darius	Darius Martin Clarke Vassell	1	England	2	2004	2004-06-24	1	0	1	Ricardo	Ricardo Alexandre Martins Soares Pereira	48	Portugal
Ricardo	Ricardo Alexandre Martins Soares Pereira	48	Portugal	2	2004	2004-06-24	1	1	-	James, David	David Benjamin James	1	England
Källström, Kim	-	44	Schweden	2	2004	2004-06-26	1	1	-	van der Sar, Edwin	-	5	Niederlande
van Nistelrooy, Ruud	Rutgerus Johannes Martinus „Ruud“ van Nistelrooy	5	Niederlande	2	2004	2004-06-26	1	1	-	Isaksson, Andreas	-	44	Schweden
Larsson, Henrik	Henrik „Henke“ Larsson	44	Schweden	2	2004	2004-06-26	1	1	-	van der Sar, Edwin	-	5	Niederlande
Heitinga, Johnny	John Gijsbert Alan „Johnny“ Heitinga	5	Niederlande	2	2004	2004-06-26	1	1	-	Isaksson, Andreas	-	44	Schweden
Ibrahimovic, Zlatan	Zlatan Ibrahimović	44	Schweden	2	2004	2004-06-26	1	0	0	van der Sar, Edwin	-	5	Niederlande
Reiziger, Michael	Michael John Reiziger	5	Niederlande	2	2004	2004-06-26	1	1	-	Isaksson, Andreas	-	44	Schweden
Ljungberg, Freddie	Karl Fredrik „Freddie“ Ljungberg	44	Schweden	2	2004	2004-06-26	1	1	-	van der Sar, Edwin	-	5	Niederlande
Cocu, Phillip	Phillip John-William Cocu	5	Niederlande	2	2004	2004-06-26	1	0	0	Isaksson, Andreas	-	44	Schweden
Wilhelmsson, Christian	Christian Ulf Wilhelmsson	44	Schweden	2	2004	2004-06-26	1	1	-	van der Sar, Edwin	-	5	Niederlande
Makaay, Roy	Rudolphus Antonius „Roy“ Makaay	5	Niederlande	2	2004	2004-06-26	1	1	-	Isaksson, Andreas	-	44	Schweden
Mellberg, Olof	-	44	Schweden	2	2004	2004-06-26	1	0	1	van der Sar, Edwin	-	5	Niederlande
Robben, Arjen	-	5	Niederlande	2	2004	2004-06-26	1	1	-	Isaksson, Andreas	-	44	Schweden
Vieri, Christian	Christian "Bobo" Vieri	4	Italien	3	2004/05	2004-09-14	2	0	1	Reinke, Andreas	-	2	Deutschland
Adriano	Adriano Leite Ribeiro	6	Brasilien	3	2004/05	2004-09-14	2	1	-	Reinke, Andreas	-	2	Deutschland
Makaay, Roy	Rudolphus Antonius "Roy" Makaay	5	Niederlande	3	2004/05	2004-09-15	2	1	-	Strauber, Liran	-	89	Israel
Makaay, Roy	Rudolphus Antonius "Roy" Makaay	5	Niederlande	3	2004/05	2004-09-28	2	1	-	Lobont, Bogdan	Bogdan Ionuț Lobonț	70	Rumänien
Figo	Luís Filipe Madeira Caeiro Figo	48	Portugal	3	2004/05	2004-09-28	2	1	-	Pelizzoli, Ivan	-	4	Italien
Vagner Love	Vágner Silva de Souza	6	Brasilien	3	2004/05	2004-09-29	2	1	-	Letizi, Lionel	-	8	Frankreich
Sneijder, Wesley	-	5	Niederlande	3	2004/05	2004-10-19	2	0	0	Strauber, Liran	-	89	Israel
Huntelaar, Klaas Jan	-	5	Niederlande	4	2004/05	2004-10-21	2	1	-	Moreira	José Filipe da Silva Moreira	48	Portugal
Arveladze, Shota	-	67	Georgien	4	2004/05	2004-10-21	2	1	-	Malarz, Arkadiusz	-	61	Polen
Shearer, Alan	-	1	England	4	2004/05	2004-10-21	2	1	-	Colceag, Sorin	Sorin Dorel Colceag	70	Rumänien
Henry, Thierry	Thierry Daniel Henry	8	Frankreich	3	2004/05	2004-11-02	2	1	-	Chalkias, Konstantinos	-	62	Griechenland
Vagner Love	Vágner Silva de Souza	6	Brasilien	3	2004/05	2004-11-02	2	0	0	Cech, Petr	Petr Čech	47	Tschechien
Basinas, Angelos	-	62	Griechenland	3	2004/05	2004-11-02	2	0	0	Lehmann, Jens	Jens Gerhard Lehmann	2	Deutschland
van Nistelrooy, Ruud	Rutgerus Johannes Martinus „Ruud“ van Nistelrooy	5	Niederlande	3	2004/05	2004-11-03	2	1	-	Blazek, Jaromir	Jaromír Blažek	47	Tschechien
Figo	Luís Filipe Madeira Caeiro Figo	48	Portugal	3	2004/05	2004-11-03	2	1	-	Schowkowskyj, Oleksandr	Oleksandr Wolodymyrowytsch Schowkwoskyj	57	Ukraine
Kollmann, Roland	-	14	Österreich	4	2004/05	2004-11-04	2	1	-	Malarz, Arkadiusz	-	61	Polen
Julio Baptista	Júlio César Pereira Baptista	6	Brasilien	4	2004/05	2004-11-04	2	1	-	Straub, Stephan	-	2	Deutschland
Dego, Barukh	-	89	Israel	3	2004/05	2004-11-23	2	1	-	Kahn, Oliver	-	2	Deutschland
Figo	Luís Filipe Madeira Caeiro Figo	48	Portugal	3	2004/05	2004-11-23	2	0	1	Butt, Jörg	Hans Jörg Butt	2	Deutschland
Zetterberg, Pär	-	44	Schweden	3	2004/05	2004-11-24	2	0	1	Canizares	José Santiago Cañizares Ruíz	3	Spanien
Ignaschewitsch, Sergei	Sergei Nikolajewitsch Ignaschewitsch	40	Russland	3	2004/05	2004-11-24	2	0	0	Nuno	Nuno Herlander Simões Espírito Santo	48	Portugal
Ismael, Valerien	Valérien Ismaël	8	Frankreich	3	2004/05	2004-11-24	2	1	-	Toldo, Francesco	-	4	Italien
Simao	Simão Pedro Fonseca Sabrosa	48	Portugal	4	2004/05	2004-11-25	2	1	-	Vasilj, Vladimir	-	30	Kroatien
Inzaghi, Simone	-	4	Italien	4	2004/05	2004-11-25	2	0	1	Kralj, Ivica	-	103	Montenegro
Dembinski, Jacek	Jacek Dembiński	61	Polen	4	2004/05	2004-11-25	2	1	-	Timmer, Henk	-	5	Niederlande
Mathieu, Jeremy	Jérémy Mathieu	8	Frankreich	4	2004/05	2004-11-25	2	0	1	Given, Shay	Séamus John James "Shay" Given	16	Irland
Huszti, Szabolcs	-	69	Ungarn	4	2004/05	2004-12-01	2	0	1	Zuberbühler, Pascal	-	39	Schweiz
Szucs, Lajos	Lajos Szűcs	69	Ungarn	4	2004/05	2004-12-01	2	0	1	Zuberbühler, Pascal	-	39	Schweiz
Simao	Simão Pedro Fonseca Sabrosa	48	Portugal	4	2004/05	2004-12-02	2	1	-	Verhulst, Davino	-	10	Belgien
Radimov, Vladislav	Vladislav Nikolaevich Radimov	40	Russland	4	2004/05	2004-12-02	2	1	-	Straub, Stephan	-	2	Deutschland
Tomic, Ivan	Ivan Tomić	9	Serbien	4	2004/05	2004-12-02	2	1	-	Reina, Jose Manuel	José Manuel "Pepe" Reina Páez Páez	3	Spanien
Huntelaar, Klaas Jan	-	5	Niederlande	4	2004/05	2004-12-02	2	1	-	Vasilj, Vladimir	-	30	Kroatien
Blank, Stefan	-	2	Deutschland	4	2004/05	2004-12-02	2	1	-	Malafeev, Vyacheslav	-	40	Russland
Pires, Robert	-	8	Frankreich	3	2004/05	2004-12-07	2	1	-	Johnsen, Espen	-	46	Norwegen
Münch, Markus	-	2	Deutschland	3	2004/05	2004-12-07	2	1	-	Gomes, Heurelho	Heurelho da Silva Gomes	6	Brasilien
van Bommel, Mark	Mark Peter Gertruda Andreas van Bommel	5	Niederlande	3	2004/05	2004-12-07	2	0	1	Galinovic, Mario	Mario Galinović	30	Kroatien
Dego, Barukh	-	89	Israel	3	2004/05	2004-12-08	2	1	-	Chimenti, Antonio	-	4	Italien
Figo	Luís Filipe Madeira Caeiro Figo	48	Portugal	3	2004/05	2004-12-08	2	1	-	Pelizzoli, Ivan	-	4	Italien
Kollmann, Roland	-	14	Österreich	4	2004/05	2004-12-15	2	1	-	Timmer, Henk	-	5	Niederlande
Iraola	Andoni Iraola Sagarna	3	Spanien	4	2004/05	2004-12-16	2	0	1	Runje, Vedran	-	30	Kroatien
Gilardino, Alberto	-	4	Italien	4	2004/05	2004-12-16	2	0	1	Kursunlu, Ramazan	Ramazan Kurşunlu	65	Türkei
Iraola	Andoni Iraola Sagarna	3	Spanien	4	2004/05	2004-12-16	2	1	-	Runje, Vedran	-	30	Kroatien
Radoi, Mirel	Mirel Rădoi	70	Rumänien	4	2004/05	2005-02-24	1	1	-	Palop, Andres	Andrés Palop Cervera	3	Spanien
Aimar, Pablo	Pablo César Aimar Giordano	7	Argentinien	4	2004/05	2005-02-24	1	1	-	Khomutovsky, Vasily	Vasily Iosifovich Khomutovsky	120	Belarus
Munteanu, Dorinel	Dorinel Ionel Munteanu	70	Rumänien	4	2004/05	2005-02-24	1	0	1	Palop, Andres	Andrés Palop Cervera	3	Spanien
Mista	Miguel Ángel Ferrer Martínez	3	Spanien	4	2004/05	2005-02-24	1	1	-	Khomutovsky, Vasily	Vasily Iosifovich Khomutovsky	120	Belarus
Lovin, Florin	-	70	Rumänien	4	2004/05	2005-02-24	1	1	-	Palop, Andres	Andrés Palop Cervera	3	Spanien
Rufete	Francisco Joaquín Pérez Rufete	3	Spanien	4	2004/05	2005-02-24	1	1	-	Khomutovsky, Vasily	Vasily Iosifovich Khomutovsky	120	Belarus
Bostina, Gabriel	Gabriel Boştină	70	Rumänien	4	2004/05	2005-02-24	1	1	-	Palop, Andres	Andrés Palop Cervera	3	Spanien
Baraja, Ruben	Rubén Baraja Vegas	3	Spanien	4	2004/05	2005-02-24	1	0	0	Khomutovsky, Vasily	Vasily Iosifovich Khomutovsky	120	Belarus
Dica, Nicolae	Nicolae Marius Dică	70	Rumänien	4	2004/05	2005-02-24	1	1	-	Palop, Andres	Andrés Palop Cervera	3	Spanien
Di Vaio, Marco	-	4	Italien	4	2004/05	2005-02-24	1	0	0	Khomutovsky, Vasily	Vasily Iosifovich Khomutovsky	120	Belarus
Acimovic, Milenko	Milenko Ačimovič	74	Slowenien	4	2004/05	2005-02-24	2	1	-	Zuberbühler, Pascal	-	39	Schweiz
Bruggink, Arnold	Arnold Jan Bruggink	5	Niederlande	4	2004/05	2005-02-24	2	1	-	Given, Shay	Séamus John James "Shay" Given	16	Irland
Fran Yeste	Francisco Javier Yeste Navarro	3	Spanien	4	2004/05	2005-02-27	2	1	-	Didulica, Joey	Joseph Anthony Didulica	30	Kroatien
Ronaldinho	Ronaldo de Assis Moreira	6	Brasilien	3	2004/05	2005-03-08	2	1	-	Cech, Petr	Petr Čech	47	Tschechien
Ismael, Valerien	Valérien Ismaël	8	Frankreich	3	2004/05	2005-03-08	2	1	-	Coupet, Gregory	Grégory Coupet	8	Frankreich
Berthod, Jeremy	Jérémy Berthod	8	Frankreich	3	2004/05	2005-03-08	2	1	-	Reinke, Andreas	-	2	Deutschland
Shearer, Alan	-	1	England	4	2004/05	2005-03-10	2	1	-	Nikopolidis, Antonis	-	62	Griechenland
Djordjevic, Predrag	Predrag Đorđević	9	Serbien	4	2004/05	2005-03-10	2	1	-	Given, Shay	Séamus John James "Shay" Given	16	Irland
Srna, Darijo	-	30	Kroatien	4	2004/05	2005-03-10	2	0	1	Timmer, Henk	-	5	Niederlande
Tomic, Ivan	Ivan Tomić	9	Serbien	4	2004/05	2005-03-10	2	1	-	Akinfejew, Igor Wladimirowitsch	-	40	Russland
Vagner Love	Vágner Silva de Souza	6	Brasilien	4	2004/05	2005-03-17	2	1	-	Kralj, Ivica	-	103	Montenegro
Riquelme, Juan Roman	Juan Román Riquelme	7	Argentinien	4	2004/05	2005-03-20	2	1	-	Khomutovsky, Vasily	Vasily Iosifovich Khomutovsky	120	Belarus
Ballack, Michael	-	2	Deutschland	3	2004/05	2005-04-06	2	1	-	Cech, Petr	Petr Čech	47	Tschechien
Riquelme, Juan Roman	Juan Román Riquelme	7	Argentinien	4	2004/05	2005-04-07	2	0	1	Timmer, Henk	-	5	Niederlande
Ignaschewitsch, Sergei	Sergei Nikolajewitsch Ignaschewitsch	40	Russland	4	2004/05	2005-04-07	2	1	-	Cool, Fabien	-	8	Frankreich
van Bommel, Mark	Mark Peter Gertruda Andreas van Bommel	5	Niederlande	3	2004/05	2005-04-13	1	1	-	Coupet, Gregory	Grégory Coupet	8	Frankreich
Juninho Pernambucano	Antônio Augusto Ribeiro Reis Júnior	6	Brasilien	3	2004/05	2005-04-13	1	1	-	Gomes, Heurelho	Heurelho da Silva Gomes	6	Brasilien
Ooijer, Andre	André Antonius Maria Ooijer	5	Niederlande	3	2004/05	2005-04-13	1	1	-	Coupet, Gregory	Grégory Coupet	8	Frankreich
Essien, Michael	Michael Kojo Essien	24	Ghana	3	2004/05	2005-04-13	1	0	1	Gomes, Heurelho	Heurelho da Silva Gomes	6	Brasilien
Bouma, Wilfred	-	5	Niederlande	3	2004/05	2005-04-13	1	1	-	Coupet, Gregory	Grégory Coupet	8	Frankreich
Ben Arfa, Hatem	-	8	Frankreich	3	2004/05	2005-04-13	1	1	-	Gomes, Heurelho	Heurelho da Silva Gomes	6	Brasilien
Beasley, DaMarcus	DaMarcus Lamont Beasley	43	USA	3	2004/05	2005-04-13	1	0	1	Coupet, Gregory	Grégory Coupet	8	Frankreich
Abidal, Eric	Éric-Sylvain Bilal Abidal	8	Frankreich	3	2004/05	2005-04-13	1	0	1	Gomes, Heurelho	Heurelho da Silva Gomes	6	Brasilien
Robert	Robert de Pinho de Souza	6	Brasilien	3	2004/05	2005-04-13	1	1	-	Coupet, Gregory	Grégory Coupet	8	Frankreich
Kalou, Bonaventure	-	20	Elfenbeinküste	4	2004/05	2005-04-14	2	1	-	Akinfejew, Igor Wladimirowitsch	-	40	Russland
Serginho	Sérgio Cláudio dos Santos	6	Brasilien	3	2004/05	2005-05-25	1	0	0	Dudek, Jerzy	-	61	Polen
Hamann, Dietmar	Dietmar "Didi" Hamann	2	Deutschland	3	2004/05	2005-05-25	1	1	-	Dida	Nelson de Jesús Silva	6	Brasilien
Pirlo, Andrea	-	4	Italien	3	2004/05	2005-05-25	1	0	1	Dudek, Jerzy	-	61	Polen
Cisse, Djibril	Djibril Cissé	8	Frankreich	3	2004/05	2005-05-25	1	1	-	Dida	Nelson de Jesús Silva	6	Brasilien
Tomasson, Jon Dahl	-	45	Dänemark	3	2004/05	2005-05-25	1	1	-	Dudek, Jerzy	-	61	Polen
Riise, John Arne	John Arne Semundseth Riise	46	Norwegen	3	2004/05	2005-05-25	1	0	1	Dida	Nelson de Jesús Silva	6	Brasilien
Kaka	Ricardo Izecson "Kaká" dos Santos Leite	6	Brasilien	3	2004/05	2005-05-25	1	1	-	Dudek, Jerzy	-	61	Polen
Smicer, Vladimir	Vladimír Šmicer	47	Tschechien	3	2004/05	2005-05-25	1	1	-	Dida	Nelson de Jesús Silva	6	Brasilien
Schewtschenko, Andrij	Andrij Mykolajowytsch Schewtschenko	57	Ukraine	3	2004/05	2005-05-25	1	0	1	Dudek, Jerzy	-	61	Polen
Xabi Alonso	Xabier "Xabi" Alonso Olano	3	Spanien	3	2004/05	2005-05-25	2	0	1	Dida	Nelson de Jesús Silva	6	Brasilien
Juninho Pernambucano	Antônio Augusto Ribeiro Reis Júnior	6	Brasilien	3	2005/06	2005-09-13	2	0	1	Casillas, Iker	Iker Casillas Fernández	3	Spanien
Alex	Alexsandro de Souza	6	Brasilien	3	2005/06	2005-09-13	2	1	-	Dida	Nelson de Jesús Silva	6	Brasilien
Ronaldinho	Ronaldo de Assis Moreira	6	Brasilien	3	2005/06	2005-09-14	2	1	-	Reinke, Andreas	-	2	Deutschland
Valachovic, Jozef	Jozef Valachovič	68	Slowakei	3	2005/06	2005-09-14	2	0	1	Kahn, Oliver	-	2	Deutschland
Gonzalez, Ezequiel	Ezequiel González	7	Argentinien	3	2005/06	2005-09-27	2	1	-	Reinke, Andreas	-	2	Deutschland
Pires, Robert	-	8	Frankreich	3	2005/06	2005-09-27	2	1	-	Vonk, Hans	Johannes Adrianus "Hans" Vonk	54	Südafrika
Ronaldinho	Ronaldo de Assis Moreira	6	Brasilien	3	2005/06	2005-09-27	2	1	-	de Sanctis, Morgan	-	4	Italien
Cruz, Julio Ricardo	-	7	Argentinien	3	2005/06	2005-09-28	2	0	0	Waterreus, Ronald	-	5	Niederlande
Alex	Alexsandro de Souza	6	Brasilien	3	2005/06	2005-09-28	2	1	-	Gomes, Heurelho	Heurelho da Silva Gomes	6	Brasilien
Riquelme, Juan Roman	Juan Román Riquelme	7	Argentinien	3	2005/06	2005-10-18	2	1	-	Rui Nereu	Rui Miguel Nereu de Branco Batista	48	Portugal
Spivak, Oleksandr	-	57	Ukraine	4	2005/06	2005-10-20	2	1	-	Nilson	Nilson Corrêa Júnior	6	Brasilien
Ignaschewitsch, Sergei	Sergei Nikolajewitsch Ignaschewitsch	40	Russland	4	2005/06	2005-10-20	2	0	1	Barthez, Fabien	Fabien Alain Barthez	8	Frankreich
Brandao	Evaeverson Lemos da Silva	6	Brasilien	4	2005/06	2005-10-20	2	1	-	Daniel Fernandes	Daniel Márcio Fernandes	48	Portugal
Ljuboja, Danijel	-	9	Serbien	4	2005/06	2005-10-20	2	1	-	Pouplin, Simon	-	8	Frankreich
Cruz, Julio Ricardo	-	7	Argentinien	3	2005/06	2005-11-01	2	1	-	Vitor Baia	Vítor Manuel Martins Baía	48	Portugal
Delgado, Matias	Matías Delgado	7	Argentinien	4	2005/06	2005-11-03	2	1	-	Stojkovic, Vladimir	Vladimir Stojković	9	Serbien
Borowski, Tim	-	2	Deutschland	3	2005/06	2005-11-22	2	1	-	Victor Valdes	Víctor Valdés Arribas	3	Spanien
Pires, Robert	-	8	Frankreich	3	2005/06	2005-11-22	2	1	-	Jakupovic, Eldin	Eldin Jakupović	39	Schweiz
Kobiashvili, Levan	-	67	Georgien	3	2005/06	2005-11-23	2	1	-	Gomes, Heurelho	Heurelho da Silva Gomes	6	Brasilien
Kobiashvili, Levan	-	67	Georgien	3	2005/06	2005-11-23	2	1	-	Gomes, Heurelho	Heurelho da Silva Gomes	6	Brasilien
Riseth, Vidar	-	46	Norwegen	3	2005/06	2005-11-23	2	0	1	Nikopolidis, Antonis	-	62	Griechenland
Arst, Ole Martin	Ole Martin Årst	46	Norwegen	4	2005/06	2005-11-24	2	1	-	Stojkovic, Vladimir	Vladimir Stojković	9	Serbien
Taiwo, Taye	Taye Ismaila Taïwo	29	Nigeria	4	2005/06	2005-11-24	2	1	-	Vandenbussche, Brian	-	10	Belgien
Ljuboja, Danijel	-	9	Serbien	4	2005/06	2005-11-24	2	1	-	Daniel Fernandes	Daniel Márcio Fernandes	48	Portugal
Yanev, Hristo	-	38	Bulgarien	4	2005/06	2005-11-30	2	1	-	Basso, Anthony	-	8	Frankreich
Toama, Salim	-	89	Israel	4	2005/06	2005-11-30	2	0	1	Polyakov, Aleksey	-	40	Russland
Elano	Elano Blumer	6	Brasilien	4	2005/06	2005-12-01	2	1	-	Pouplin, Simon	-	8	Frankreich
Cassano, Antonio	-	4	Italien	4	2005/06	2005-12-01	2	0	1	Stojkovic, Vladimir	Vladimir Stojković	9	Serbien
Micoud, Johan	-	8	Frankreich	3	2005/06	2005-12-07	2	1	-	Galinovic, Mario	Mario Galinović	30	Kroatien
Henry, Thierry	Thierry Daniel Henry	8	Frankreich	3	2005/06	2005-12-07	2	0	0	Stekelenburg, Maarten	-	5	Niederlande
Mpenza, Emile	Eka Basunga Lokonda "Emile" Mpenza	10	Belgien	4	2005/06	2005-12-15	2	0	1	Seliga, Aleksander	Aleksander Šeliga	74	Slowenien
Salpingidis, Dimitrios	Dimitrios "Dimitris" Salpingidis	62	Griechenland	4	2005/06	2005-12-15	2	1	-	Pouplin, Simon	-	8	Frankreich
Johnsen, Frode	-	46	Norwegen	4	2005/06	2006-02-15	2	0	1	Contofalsky, Kamil	Kamil Čontofalský	68	Slowakei
Negru, Valentin	-	70	Rumänien	4	2005/06	2006-02-15	2	1	-	Fiedler, Christian	-	2	Deutschland
Novakovic, Milivoje	Milivoje Novakovič	74	Slowenien	4	2005/06	2006-02-15	2	0	1	Puydebois, Nicolas	-	8	Frankreich
Schewtschenko, Andrij	Andrij Mykolajowytsch Schewtschenko	57	Ukraine	3	2005/06	2006-02-21	2	1	-	Rensing, Michael	-	2	Deutschland
Riquelme, Juan Roman	Juan Román Riquelme	7	Argentinien	3	2005/06	2006-02-22	2	1	-	Waterreus, Ronald	-	5	Niederlande
Landzaat, Denny	Denny Domingoes Landzaat	5	Niederlande	4	2005/06	2006-02-23	2	0	1	Contreras	Pedro González Contreras Cano	3	Spanien
Vieri, Christian	Christian "Bobo" Vieri	4	Italien	4	2005/06	2006-02-23	2	1	-	Zuberbühler, Pascal	-	39	Schweiz
Lampard, Frank	Frank James Lampard Jr.	1	England	3	2005/06	2006-03-07	2	1	-	Victor Valdes	Víctor Valdés Arribas	3	Spanien
Schewtschenko, Andrij	Andrij Mykolajowytsch Schewtschenko	57	Ukraine	3	2005/06	2006-03-08	2	0	0	Kahn, Oliver	-	2	Deutschland
Yakubu	Yakubu Aiyegbeni	29	Nigeria	4	2005/06	2006-03-09	2	1	-	Curci, Gianluca	-	4	Italien
Adriano	Adriano Leite Ribeiro	6	Brasilien	3	2005/06	2006-03-14	2	0	0	Stekelenburg, Maarten	-	5	Niederlande
Mancini	Alessandro Faiolhe Amantino Mancini	6	Brasilien	4	2005/06	2006-03-15	2	1	-	Schwarzer, Mark	-	27	Australien
Kobiashvili, Levan	-	67	Georgien	4	2005/06	2006-03-16	2	1	-	Andujar, Mariano	Mariano Gonzalo Andújar	7	Argentinien
Marti	Josep Lluis Martí Soler	3	Spanien	4	2005/06	2006-03-30	2	1	-	Malafeev, Vyacheslav	-	40	Russland
Ronaldinho	Ronaldo de Assis Moreira	6	Brasilien	3	2005/06	2006-04-05	2	0	1	Moretto, Marcelo	Marcelo Moretto de Souza	6	Brasilien
Dani Alves	Daniel Alves da Silva	6	Brasilien	4	2005/06	2006-04-06	2	0	1	Malafeev, Vyacheslav	-	40	Russland
Riquelme, Juan Roman	Juan Román Riquelme	7	Argentinien	3	2005/06	2006-04-25	2	0	1	Lehmann, Jens	Jens Gerhard Lehmann	2	Deutschland
Villa, David	David Villa Sánchez	3	Spanien	1	2006	2006-06-14	2	1	-	Schowkowskyj, Oleksandr	Oleksandr Wolodymyrowytsch Schowkwoskyj	57	Ukraine
Gyan, Asamoah	-	24	Ghana	1	2006	2006-06-17	2	0	0	Cech, Petr	Petr Čech	47	Tschechien
Cristiano Ronaldo	Cristiano Ronaldo dos Santos Aveiro	48	Portugal	1	2006	2006-06-17	2	1	-	Mirzapour, Ebrahim	-	87	Iran
Srna, Darijo	-	30	Kroatien	1	2006	2006-06-18	2	0	1	Kawaguchi, Yoshi	Yoshikatsu Kawaguchi	34	Japan
Torres, Fernando	Fernando José Torres Sanz	3	Spanien	1	2006	2006-06-19	2	1	-	Boumnijel, Ali	-	32	Tunesien
Simao	Simão Pedro Fonseca Sabrosa	48	Portugal	1	2006	2006-06-21	2	1	-	Sanchez, Oswaldo	Oswaldo Javier Sánchez Ibarra	41	Mexiko
Dindane, Aruna	-	20	Elfenbeinküste	1	2006	2006-06-21	2	1	-	Jevric, Dragoslav	Dragoslav Jevrić	109	Serbien und Montenegro
Bravo, Omar	Omar Bravo Tordecillas	41	Mexiko	1	2006	2006-06-21	2	0	0	Ricardo	Ricardo Alexandre Martins Soares Pereira	48	Portugal
Kalou, Bonaventure	-	20	Elfenbeinküste	1	2006	2006-06-21	2	1	-	Jevric, Dragoslav	Dragoslav Jevrić	109	Serbien und Montenegro
Moore, Craig	Craig Andrew Moore	27	Australien	1	2006	2006-06-22	2	1	-	Pletikosa, Stipe	-	30	Kroatien
Appiah, Stephen	-	24	Ghana	1	2006	2006-06-22	2	1	-	Keller, Kasey	-	43	USA
Schewtschenko, Andrij	Andrij Mykolajowytsch Schewtschenko	57	Ukraine	1	2006	2006-06-23	2	1	-	Boumnijel, Ali	-	32	Tunesien
Larsson, Henrik	Henrik „Henke“ Larsson	44	Schweden	1	2006	2006-06-24	2	0	0	Lehmann, Jens	-	2	Deutschland
Schewtschenko, Andrij	Andrij Mykolajowytsch Schewtschenko	57	Ukraine	1	2006	2006-06-26	1	0	1	Zubi	Pascal Zuberbühler	39	Schweiz
Streller, Marco	-	39	Schweiz	1	2006	2006-06-26	1	0	1	Schowkowskyj, Oleksandr	Oleksandr Wolodymyrowytsch Schowkwoskyj	57	Ukraine
Milewskyj, Artem	Artem Wolodymyrowytsch Milewskyj	57	Ukraine	1	2006	2006-06-26	1	1	-	Zubi	Pascal Zuberbühler	39	Schweiz
Barnetta, Tranquillo	Tranquillo „Quillo“ Barnetta	39	Schweiz	1	2006	2006-06-26	1	0	0	Schowkowskyj, Oleksandr	Oleksandr Wolodymyrowytsch Schowkwoskyj	57	Ukraine
Rebrow, Serhij	-	57	Ukraine	1	2006	2006-06-26	1	1	-	Zubi	Pascal Zuberbühler	39	Schweiz
Cabanas, Ricardo	-	39	Schweiz	1	2006	2006-06-26	1	0	1	Schowkowskyj, Oleksandr	Oleksandr Wolodymyrowytsch Schowkwoskyj	57	Ukraine
Husjew, Oleh	Oleh Anatolijowytsch Husjew	57	Ukraine	1	2006	2006-06-26	1	1	-	Zubi	Pascal Zuberbühler	39	Schweiz
Totti, Francesco	-	4	Italien	1	2006	2006-06-26	2	1	-	Schwarzer, Mark	-	27	Australien
Villa, David	David Villa Sánchez	3	Spanien	1	2006	2006-06-27	2	1	-	Barthez, Fabien	Fabien Alain Barthez	8	Frankreich
Neuville, Oliver	Oliver Patric Neuville	2	Deutschland	1	2006	2006-06-30	1	1	-	Franco, Leo	Leonardo Noeren Franco	7	Argentinien
Cruz, Julio	Julio Ricardo Cruz	7	Argentinien	1	2006	2006-06-30	1	1	-	Lehmann, Jens	-	2	Deutschland
Ballack, Michael	-	2	Deutschland	1	2006	2006-06-30	1	1	-	Franco, Leo	Leonardo Noeren Franco	7	Argentinien
Ayala, Roberto	Roberto Fabián Ayala	7	Argentinien	1	2006	2006-06-30	1	0	1	Lehmann, Jens	-	2	Deutschland
Podolski, Lukas	Lukas Josef Podolski	2	Deutschland	1	2006	2006-06-30	1	1	-	Franco, Leo	Leonardo Noeren Franco	7	Argentinien
Rodriguez, Maxi	Maximiliano „Maxi“ Rubén Rodríguez	7	Argentinien	1	2006	2006-06-30	1	1	-	Lehmann, Jens	-	2	Deutschland
Borowski, Tim	-	2	Deutschland	1	2006	2006-06-30	1	1	-	Franco, Leo	Leonardo Noeren Franco	7	Argentinien
Cambiasso, Esteban	Esteban Matías Cambiasso	7	Argentinien	1	2006	2006-06-30	1	0	1	Lehmann, Jens	-	2	Deutschland
Simao	Simão Pedro Fonseca Sabrosa	48	Portugal	1	2006	2006-07-01	1	1	-	Robinson, Paul	Paul William Robinson	1	England
Lampard, Frank	Frank James Lampard Jr.	1	England	1	2006	2006-07-01	1	0	1	Ricardo	Ricardo Alexandre Martins Soares Pereira	48	Portugal
Viana, Hugo	Hugo Miguel Ferreira Gomes Viana	48	Portugal	1	2006	2006-07-01	1	0	0	Robinson, Paul	Paul William Robinson	1	England
Hargreaves, Owen	Owen Lee Hargreaves	1	England	1	2006	2006-07-01	1	1	-	Ricardo	Ricardo Alexandre Martins Soares Pereira	48	Portugal
Petit	Armando Gonçalves Teixeira	48	Portugal	1	2006	2006-07-01	1	0	0	Robinson, Paul	Paul William Robinson	1	England
Gerrard, Steven	Steven George Gerrard	1	England	1	2006	2006-07-01	1	0	1	Ricardo	Ricardo Alexandre Martins Soares Pereira	48	Portugal
Postiga, Helder	Hélder Manuel Marques Postiga	48	Portugal	1	2006	2006-07-01	1	1	-	Robinson, Paul	Paul William Robinson	1	England
Carragher, Jamie	James Lee Duncan „Jamie“ Carragher	1	England	1	2006	2006-07-01	1	0	1	Ricardo	Ricardo Alexandre Martins Soares Pereira	48	Portugal
Cristiano Ronaldo	Cristiano Ronaldo dos Santos Aveiro	48	Portugal	1	2006	2006-07-01	1	1	-	Robinson, Paul	Paul William Robinson	1	England
Zidane, Zinedine	Zinédine Yazid Zidane	8	Frankreich	1	2006	2006-07-05	2	1	-	Ricardo	Ricardo Alexandre Martins Soares Pereira	48	Portugal
Pirlo, Andrea	-	4	Italien	1	2006	2006-07-09	1	1	-	Barthez, Fabien	Fabien Alain Barthez	8	Frankreich
Wiltord, Sylvain	-	8	Frankreich	1	2006	2006-07-09	1	1	-	Buffon, Gianluigi	-	4	Italien
Materazzi, Marco	-	4	Italien	1	2006	2006-07-09	1	1	-	Barthez, Fabien	Fabien Alain Barthez	8	Frankreich
Trezeguet, David	-	8	Frankreich	1	2006	2006-07-09	1	0	0	Buffon, Gianluigi	-	4	Italien
De Rossi, Daniele	-	4	Italien	1	2006	2006-07-09	1	1	-	Barthez, Fabien	Fabien Alain Barthez	8	Frankreich
Abidal, Eric	Éric-Sylvain Bilal Abidal	8	Frankreich	1	2006	2006-07-09	1	1	-	Buffon, Gianluigi	-	4	Italien
Del Piero, Alessandro	-	4	Italien	1	2006	2006-07-09	1	1	-	Barthez, Fabien	Fabien Alain Barthez	8	Frankreich
Sagnol, Willy	William „Willy“ Sagnol	8	Frankreich	1	2006	2006-07-09	1	1	-	Buffon, Gianluigi	-	4	Italien
Grosso, Fabio	-	4	Italien	1	2006	2006-07-09	1	1	-	Barthez, Fabien	Fabien Alain Barthez	8	Frankreich
Zidane, Zinedine	Zinédine Yazid Zidane	8	Frankreich	1	2006	2006-07-09	2	1	-	Buffon, Gianluigi	-	4	Italien
Ballack, Michael	-	2	Deutschland	3	2006/07	2006-09-12	2	1	-	Reinke, Andreas	-	2	Deutschland
Gilberto Silva	Gilberto Aparecido da Silva	6	Brasilien	3	2006/07	2006-09-13	2	1	-	Wächter, Stefan	-	2	Deutschland
Saha, Louis	Louis Laurent Saha	8	Frankreich	3	2006/07	2006-09-13	2	1	-	Boruc, Artur	-	61	Polen
Kaka	Ricardo Izecson "Kaká" dos Santos Leite	6	Brasilien	3	2006/07	2006-09-13	2	1	-	Sorrentino, Stefano	-	4	Italien
Miller, Kenny	Kenneth "Kenny" Miller	18	Schottland	3	2006/07	2006-09-26	2	1	-	Christiansen, Jesper	Jesper Ringsborg Christiansen	45	Dänemark
van Nistelrooy, Ruud	Rutgerus Johannes Martinus „Ruud“ van Nistelrooy	5	Niederlande	3	2006/07	2006-09-26	2	1	-	Rybka, Oleksandr	Olexandr Jewhenijowytsch Rybka	57	Ukraine
Totti, Francesco	-	4	Italien	3	2006/07	2006-09-27	2	1	-	Canizares	José Santiago Cañizares Ruíz	3	Spanien
Lucho Gonzalez	Luis Óscar "Lucho" González	7	Argentinien	3	2006/07	2006-10-17	2	1	-	Kirschstein, Sascha	-	2	Deutschland
Luis Garcia	Luis García Fernández	3	Spanien	4	2006/07	2006-10-19	2	1	-	Blazek, Jaromir	Jaromír Blažek	47	Tschechien
Boyd, Kris	-	18	Schottland	4	2006/07	2006-10-19	2	1	-	Amelia, Marco	-	4	Italien
Lucarelli, Cristiano	-	4	Italien	4	2006/07	2006-10-19	2	1	-	Letizi, Lionel	-	8	Frankreich
Totti, Francesco	-	4	Italien	3	2006/07	2006-10-31	2	0	1	Nikopolidis, Antonis	-	62	Griechenland
Kaka	Ricardo Izecson "Kaká" dos Santos Leite	6	Brasilien	3	2006/07	2006-11-01	2	1	-	Zitka, Daniel	Daniel Zítka	47	Tschechien
van Nistelrooy, Ruud	Rutgerus Johannes Martinus „Ruud“ van Nistelrooy	5	Niederlande	3	2006/07	2006-11-01	2	0	0	Cernea, Cornel	-	70	Rumänien
Boyd, Kris	-	18	Schottland	4	2006/07	2006-11-02	2	0	1	Davidovitch, Nir	-	89	Israel
Cesinha	Carlos César "Césinha" dos Santos	6	Brasilien	4	2006/07	2006-11-02	2	1	-	Cech, Marek	Marek Čech	47	Tschechien
Cousin, Daniel	-	81	Gabun	4	2006/07	2006-11-02	2	1	-	Elia	Juan Elia Vallejo	3	Spanien
Niculescu, Claudiu	Claudiu Iulian Niculescu	70	Rumänien	4	2006/07	2006-11-02	2	1	-	Runje, Vedran	-	30	Kroatien
Jeffers, Francis	-	1	England	4	2006/07	2006-11-02	2	1	-	Costanzo, Franco	-	7	Argentinien
Adam, Charlie	Charles Graham "Charlie" Adam	18	Schottland	4	2006/07	2006-11-02	2	1	-	Davidovitch, Nir	-	89	Israel
van Nistelrooy, Ruud	Rutgerus Johannes Martinus „Ruud“ van Nistelrooy	5	Niederlande	3	2006/07	2006-11-21	2	0	1	Coupet, Gregory	Grégory Coupet	8	Frankreich
Saha, Louis	Louis Laurent Saha	8	Frankreich	3	2006/07	2006-11-21	2	0	1	Boruc, Artur	-	61	Polen
Luis Garcia	Luis García Fernández	3	Spanien	4	2006/07	2006-11-23	2	1	-	Merlier, Pieter	-	10	Belgien
Vermant, Sven	-	10	Belgien	4	2006/07	2006-11-23	2	1	-	Gayev, Vladimir	-	120	Belarus
Chretien, Mickael	-	35	Marokko	4	2006/07	2006-11-23	2	0	1	Petric, Mladen	Mladen Petrić	30	Kroatien
Balaban, Bosko	-	30	Kroatien	4	2006/07	2006-11-29	2	1	-	Runje, Vedran	-	30	Kroatien
Ricardinho	Ricardo Luís Pozzi Rodrigues	6	Brasilien	4	2006/07	2006-11-29	2	1	-	Stijnen, Stijn	-	10	Belgien
Alex	Alexsandro de Souza	6	Brasilien	4	2006/07	2006-11-30	2	0	1	Esteban	Esteban Andres Suarez	3	Spanien
Zerka, Monsef	-	35	Marokko	4	2006/07	2006-11-30	2	1	-	Timmer, Henk	-	5	Niederlande
van Hooijdonk, Pierre	Petrus "Pierre" Ferdinandus Johannes van Hooijdonk	5	Niederlande	4	2006/07	2006-11-30	2	0	1	Sorin, Olivier	-	8	Frankreich
Olic, Ivica	Ivica Olić	30	Kroatien	3	2006/07	2006-12-06	2	1	-	Wächter, Stefan	-	2	Deutschland
Ronaldo	Ronaldo Luís Nazário de Lima	6	Brasilien	3	2006/07	2006-12-06	2	1	-	Schowkowskyj, Oleksandr	Oleksandr Wolodymyrowytsch Schowkwoskyj	57	Ukraine
Chevanton, Ernesto	Ernesto Javier Chevantón Espinosa	28	Uruguay	4	2006/07	2006-12-14	2	1	-	Waterreus, Ronald	-	5	Niederlande
Babic, Marko	Marko Babić	30	Kroatien	4	2006/07	2006-12-14	2	0	1	Runje, Vedran	-	30	Kroatien
Ricardinho	Ricardo Luís Pozzi Rodrigues	6	Brasilien	4	2006/07	2006-12-14	2	1	-	Butt, Jörg	Hans Jörg Butt	2	Deutschland
Pandiani, Walter	Walter Gerardo Pandiani Urquiza	28	Uruguay	4	2006/07	2007-02-14	2	1	-	Amelia, Marco	-	4	Italien
Martins, Obafemi	-	29	Nigeria	4	2006/07	2007-02-15	2	1	-	Merlier, Pieter	-	10	Belgien
Kanoute, Frederic	Frédéric Oumar Kanouté	85	Mali	4	2006/07	2007-02-15	2	1	-	Cernea, Cornel	-	70	Rumänien
Dindane, Aruna	-	20	Elfenbeinküste	4	2006/07	2007-02-15	2	1	-	Galinovic, Mario	Mario Galinović	30	Kroatien
Mendy, Bernard	-	8	Frankreich	4	2006/07	2007-02-22	2	1	-	Sorrentino, Stefano	-	4	Italien
van Nistelrooy, Ruud	Rutgerus Johannes Martinus „Ruud“ van Nistelrooy	5	Niederlande	3	2006/07	2007-03-07	2	1	-	Kahn, Oliver	-	2	Deutschland
Marti	Josep Lluís Martí Soler	3	Spanien	4	2006/07	2007-03-08	2	1	-	Shust, Bogdan	-	57	Ukraine
Matuzalem	Matuzalém Francelino Da Silva	6	Brasilien	4	2006/07	2007-03-08	2	1	-	Palop, Andres	Andrés Palop Cervera	3	Spanien
Cousin, Daniel	-	81	Gabun	4	2006/07	2007-03-08	2	1	-	Adler, Rene	René Adler	2	Deutschland
Dembele, Mousa	Mousa Sidi Yaya Dembélé	10	Belgien	4	2006/07	2007-03-08	2	0	1	Given, Shay	Séamus John James "Shay" Given	16	Irland
Paulo Jorge	Paulo Jorge Soares Gomes	48	Portugal	4	2006/07	2007-03-08	2	0	1	Robinson, Paul	Paul William Robinson	1	England
Maresca, Enzo	Vincenzo "Enzo" Maresca	4	Italien	4	2006/07	2007-03-08	2	1	-	Shust, Bogdan	-	57	Ukraine
Simao	Simão Pedro Fonseca Sabrosa	48	Portugal	4	2006/07	2007-03-15	2	1	-	Landreau, Mickael	Mickaël Landreau	8	Frankreich
Kaka	Ricardo Izecson "Kaká" dos Santos Leite	6	Brasilien	3	2006/07	2007-04-03	2	1	-	Rensing, Michael	-	2	Deutschland
Kanoute, Frederic	Frédéric Oumar Kanouté	85	Mali	4	2006/07	2007-04-05	2	1	-	Robinson, Paul	Paul William Robinson	1	England
Zenden, Boudewijn	-	5	Niederlande	3	2006/07	2007-05-01	1	1	-	Cech, Petr	Petr Čech	47	Tschechien
Robben, Arjen	-	5	Niederlande	3	2006/07	2007-05-01	1	0	1	Reina, Jose Manuel	José Manuel "Pepe" Reina	3	Spanien
Xabi Alonso	Xabier "Xabi" Alonso Olano	3	Spanien	3	2006/07	2007-05-01	1	1	-	Cech, Petr	Petr Čech	47	Tschechien
Lampard, Frank	Frank James Lampard Jr.	1	England	3	2006/07	2007-05-01	1	1	-	Reina, Jose Manuel	José Manuel "Pepe" Reina	3	Spanien
Gerrard, Steven	Steven George Gerrard	1	England	3	2006/07	2007-05-01	1	1	-	Cech, Petr	Petr Čech	47	Tschechien
Geremi	Geremi Sorele Njitap Fotso	78	Kamerun	3	2006/07	2007-05-01	1	0	1	Reina, Jose Manuel	José Manuel "Pepe" Reina	3	Spanien
Kuijt, Dirk	-	5	Niederlande	3	2006/07	2007-05-01	1	1	-	Cech, Petr	Petr Čech	47	Tschechien
Kanoute, Frederic	Frédéric Oumar Kanouté	85	Mali	4	2006/07	2007-05-16	1	1	-	Iraizoz, Gorka	Gorka Iraizoz Moreno	3	Spanien
Luis Garcia	Luis García Fernández	3	Spanien	4	2006/07	2007-05-16	1	0	1	Palop, Andres	Andrés Palop Cervera	3	Spanien
Dragutinovic, Ivica	Ivica Dragutinović	9	Serbien	4	2006/07	2007-05-16	1	1	-	Iraizoz, Gorka	Gorka Iraizoz Moreno	3	Spanien
Pandiani, Walter	Walter Gerardo Pandiani Urquiza	28	Uruguay	4	2006/07	2007-05-16	1	1	-	Palop, Andres	Andrés Palop Cervera	3	Spanien
Dani Alves	Daniel Alves da Silva	6	Brasilien	4	2006/07	2007-05-16	1	0	0	Iraizoz, Gorka	Gorka Iraizoz Moreno	3	Spanien
Jonatas	Jônatas Domingos	6	Brasilien	4	2006/07	2007-05-16	1	0	1	Palop, Andres	Andrés Palop Cervera	3	Spanien
Puerta, Antonio	Antonio José Puerta Pérez	3	Spanien	4	2006/07	2007-05-16	1	1	-	Iraizoz, Gorka	Gorka Iraizoz Moreno	3	Spanien
Torrejon, Marc	Marc Torrejón	3	Spanien	4	2006/07	2007-05-16	1	0	1	Palop, Andres	Andrés Palop Cervera	3	Spanien
Lucho Gonzalez	Luis Óscar "Lucho" González	7	Argentinien	3	2007/08	2007-09-18	2	1	-	Reina, Jose Manuel	José Manuel "Pepe" Reina	3	Spanien
Darcheville, Jean-Claude	-	8	Frankreich	3	2007/08	2007-09-19	2	1	-	Schäfer, Raphael	-	2	Deutschland
Ibrahimovic, Zlatan	Zlatan Ibrahimović	44	Schweden	3	2007/08	2007-10-02	2	1	-	Gomes, Heurelho	Heurelho da Silva Gomes	6	Brasilien
Vagner Love	Vágner Silva de Souza	6	Brasilien	3	2007/08	2007-10-02	2	1	-	Volkan	Volkan Demirel	65	Türkei
Kaka	Ricardo Izecson "Kaká" dos Santos Leite	6	Brasilien	3	2007/08	2007-10-03	2	1	-	Boruc, Artur	-	61	Polen
Mancini	Alessandro Faiolhe Amantino	6	Brasilien	3	2007/08	2007-10-23	2	0	1	Tiago	Tiago Alexandre Baptista Ferreira	48	Portugal
Cristiano Ronaldo	Cristiano Ronaldo dos Santos Aveiro	48	Portugal	3	2007/08	2007-10-23	2	1	-	Schowkowskyj, Oleksandr	Oleksandr Wolodymyrowytsch Schowkwoskyj	57	Ukraine
van Nistelrooy, Ruud	Rutgerus Johannes Martinus „Ruud“ van Nistelrooy	5	Niederlande	3	2007/08	2007-10-24	2	0	0	Nikopolidis, Antonis	-	62	Griechenland
Lucho Gonzalez	Luis Óscar "Lucho" González	7	Argentinien	3	2007/08	2007-10-24	2	1	-	Mandanda, Steve	Steve Mandanda Mpidi	8	Frankreich
Nonda, Shabani	-	11	DR Kongo	4	2007/08	2007-10-25	2	1	-	Rame, Ulrich	Ulrich Ramé	8	Frankreich
Tymoshchuk, Anatoli	-	57	Ukraine	4	2007/08	2007-10-25	2	1	-	Waterman, Boy	-	5	Niederlande
Rocchi, Tommaso	-	4	Italien	3	2007/08	2007-11-06	2	0	1	Wiese, Tim	-	2	Deutschland
Diego	Diego Ribas da Cunha	6	Brasilien	3	2007/08	2007-11-06	2	1	-	Ballotta, Marco	-	4	Italien
Hitzlsperger, Thomas	-	2	Deutschland	3	2007/08	2007-11-07	2	0	1	Vercoutre, Remy	Rémy Vercoutre	8	Frankreich
Pavlyuchenko, Roman	Roman Anatoljewitsch Pavlyuchenko	40	Russland	4	2007/08	2007-11-08	2	1	-	Adler, Rene	René Adler	2	Deutschland
Nörregaard, Hjalte Bo	-	45	Dänemark	4	2007/08	2007-11-08	2	0	0	Galinovic, Mario	Mario Galinović	30	Kroatien
Mozart	Mozart Santos Batista Júnior	6	Brasilien	4	2007/08	2007-11-08	2	1	-	Adler, Rene	René Adler	2	Deutschland
Arteta, Mikel	Mikel Amatriain Arteta	3	Spanien	4	2007/08	2007-11-08	2	1	-	Blazek, Jaromir	Jaromír Blažek	47	Tschechien
Cheyrou, Bruno	-	8	Frankreich	4	2007/08	2007-11-08	2	1	-	Opdal, Haakon Eikemo	-	46	Norwegen
Wendel	Wendel Geraldo Maurício da Silva	6	Brasilien	4	2007/08	2007-11-08	2	1	-	Safar, Szabolcs	Szabolcs Sáfár	69	Ungarn
Messi, Lionel	Lionel "Leo" Andrés Messi Cuccittini	7	Argentinien	3	2007/08	2007-11-27	2	1	-	Vercoutre, Remy	Rémy Vercoutre	8	Frankreich
Juninho Pernambucano	Antônio Augusto Ribeiro Reis Júnior	6	Brasilien	3	2007/08	2007-11-27	2	1	-	Victor Valdes	Víctor Valdés Arribas	3	Spanien
Kanoute, Frederic	Frédéric Oumar Kanouté	85	Mali	3	2007/08	2007-11-27	2	1	-	Almunia, Manuel	Manuel Almunia Rivero	3	Spanien
Gerrard, Steven	Steven George Gerrard	1	England	3	2007/08	2007-11-28	2	1	-	Helton	Helton da Silva Arruda	6	Brasilien
Ishizaki, Stefan	Stefan Daisuke Ishizaki	44	Schweden	4	2007/08	2007-11-29	2	0	1	Pizanowski, Petr	Petr Pižanowski	47	Tschechien
Nordstrand, Morten	-	45	Dänemark	4	2007/08	2007-11-29	2	1	-	Pelizzoli, Ivan	-	4	Italien
Song, Rigobert	-	78	Kamerun	4	2007/08	2007-11-29	2	1	-	Tampasis, Charalambos	-	62	Griechenland
Raffael	Raffael Caetano de Araújo	6	Brasilien	4	2007/08	2007-11-29	2	1	-	Douchez, Nicolas	-	8	Frankreich
Zidan, Mohamed	Mohamed Abdullah Zidan	52	Ägypten	4	2007/08	2007-11-29	2	1	-	Pouplin, Simon	-	8	Frankreich
Forlan, Diego	Diego Martín Forlán Corazo	28	Uruguay	4	2007/08	2007-11-29	2	1	-	Langfield, Jamie	-	18	Schottland
Bjarnason, Olafur Örn	Ólafur Örn Bjarnason	13	Island	4	2007/08	2007-11-29	2	1	-	Koch, Georg	-	2	Deutschland
Hernandez, Pablo	Pablo Hernández Domínguez	3	Spanien	4	2007/08	2007-11-29	2	1	-	Enyeama, Vincent	-	29	Nigeria
Lucarelli, Cristiano	-	4	Italien	3	2007/08	2007-12-04	2	1	-	Quim	Joaquim Manuel "Quim" Sampaio Silva	48	Portugal
Arteta, Mikel	Mikel Amatriain Arteta	3	Spanien	4	2007/08	2007-12-05	2	0	0	Malafeev, Vyacheslav	-	40	Russland
Tomasson, Jon Dahl	-	45	Dänemark	4	2007/08	2007-12-05	2	0	1	Wiland, Johan	-	44	Schweden
Trochowski, Piotr	Piotr Artur Trochowski	2	Deutschland	4	2007/08	2007-12-05	2	1	-	Koch, Georg	-	2	Deutschland
Berbatov, Dimitar	-	38	Bulgarien	4	2007/08	2007-12-06	2	1	-	Zitka, Daniel	Daniel Zítka	47	Tschechien
Gerrard, Steven	Steven George Gerrard	1	England	3	2007/08	2007-12-11	2	0	1	Mandanda, Steve	Steve Mandanda Mpidi	8	Frankreich
Rocchi, Tommaso	-	4	Italien	3	2007/08	2007-12-11	2	0	1	Casillas, Iker	Iker Casillas Fernández	3	Spanien
Anderson Polga	Anderson Correa Polga	6	Brasilien	3	2007/08	2007-12-12	2	1	-	Lutsenko, Taras	-	57	Ukraine
Djebbour, Rafik	Rafik Zoheir Djebbour	19	Algerien	4	2007/08	2007-12-19	2	1	-	Valverde, Mathieu	-	8	Frankreich
Jakobsen, Michael	-	45	Dänemark	4	2007/08	2007-12-19	2	1	-	Enyeama, Vincent	-	29	Nigeria
Dzyuba, Artem	-	40	Russland	4	2007/08	2007-12-19	2	1	-	Riou, Rudy	-	8	Frankreich
Mutu, Adrian	-	70	Rumänien	4	2007/08	2007-12-20	2	1	-	Pizanowski, Petr	Petr Pižanowski	47	Tschechien
Cheyrou, Bruno	-	8	Frankreich	4	2007/08	2007-12-20	2	0	1	Koch, Georg	-	2	Deutschland
Simons, Timmy	-	10	Belgien	4	2007/08	2008-02-13	2	1	-	Andersson, Daniel	-	44	Schweden
Linz, Roland	-	14	Österreich	4	2007/08	2008-02-13	2	0	1	Wiese, Tim	-	2	Deutschland
Jorginho	Jorge Luiz Pereira de Souza	6	Brasilien	4	2007/08	2008-02-13	2	0	1	Wiese, Tim	-	2	Deutschland
Hugo Almeida	Hugo Miguel Pereira de Almeida	48	Portugal	4	2007/08	2008-02-13	2	1	-	Paulo Santos	Paulo Jorge da Silva dos Santos	48	Portugal
Altintop, Hamit	Hamit Altıntop	65	Türkei	4	2007/08	2008-02-14	2	0	1	Langfield, Jamie	-	18	Schottland
Schneider, Bernd	-	2	Deutschland	4	2007/08	2008-02-21	2	1	-	Orkun Usak	-	65	Türkei
Contra, Cosmin	-	70	Rumänien	4	2007/08	2008-02-21	2	1	-	Moretto, Marcelo	Marcelo Moretto de Souza	6	Brasilien
Barusso, Ahmed Apimah	-	24	Ghana	4	2007/08	2008-02-21	2	1	-	Fernandez, Benedikt	-	2	Deutschland
Kanoute, Frederic	Frédéric Oumar Kanouté	85	Mali	3	2007/08	2008-03-04	1	1	-	Volkan	Volkan Demirel	65	Türkei
Gökcek Vederson	Wederson Luiz da Silva Medeiros	65	Türkei	3	2007/08	2008-03-04	1	1	-	Palop, Andres	Andrés Palop Cervera	3	Spanien
Escude, Julien	Julien Escudé	8	Frankreich	3	2007/08	2008-03-04	1	0	1	Volkan	Volkan Demirel	65	Türkei
Edu Dracena	Eduardo Luís Abonízio de Souza	6	Brasilien	3	2007/08	2008-03-04	1	0	1	Palop, Andres	Andrés Palop Cervera	3	Spanien
Dragutinovic, Ivica	Ivica Dragutinović	9	Serbien	3	2007/08	2008-03-04	1	1	-	Volkan	Volkan Demirel	65	Türkei
Mehmet Aurelio	Marco Aurelio Brito dos Prazeres	65	Türkei	3	2007/08	2008-03-04	1	1	-	Palop, Andres	Andrés Palop Cervera	3	Spanien
Maresca, Enzo	Vincenzo "Enzo" Maresca	4	Italien	3	2007/08	2008-03-04	1	0	1	Volkan	Volkan Demirel	65	Türkei
Kezman, Mateja	Mateja Kežman	9	Serbien	3	2007/08	2008-03-04	1	1	-	Palop, Andres	Andrés Palop Cervera	3	Spanien
Dani Alves	Daniel Alves da Silva	6	Brasilien	3	2007/08	2008-03-04	1	0	1	Volkan	Volkan Demirel	65	Türkei
Rafinha	Marcio Rafael Ferreira de Souza	6	Brasilien	3	2007/08	2008-03-05	1	1	-	Helton	Helton da Silva Arruda	6	Brasilien
Lucho Gonzalez	Luis Óscar "Lucho" González	7	Argentinien	3	2007/08	2008-03-05	1	1	-	Neuer, Manuel	Manuel Peter Neuer	2	Deutschland
Rakitic, Ivan	Ivan Rakitić	30	Kroatien	3	2007/08	2008-03-05	1	1	-	Helton	Helton da Silva Arruda	6	Brasilien
Bruno Alves	Bruno Eduardo Regufe Alves	48	Portugal	3	2007/08	2008-03-05	1	0	1	Neuer, Manuel	Manuel Peter Neuer	2	Deutschland
Altintop, Halil	Halil Altıntop	65	Türkei	3	2007/08	2008-03-05	1	1	-	Helton	Helton da Silva Arruda	6	Brasilien
Lisandro Lopez	Lisandro López	7	Argentinien	3	2007/08	2008-03-05	1	0	1	Neuer, Manuel	Manuel Peter Neuer	2	Deutschland
Jones, Jermaine	Jermaine Junior Jones	43	USA	3	2007/08	2008-03-05	1	1	-	Helton	Helton da Silva Arruda	6	Brasilien
Simons, Timmy	-	10	Belgien	4	2007/08	2008-03-12	1	1	-	Robinson, Paul	Paul William Robinson	1	England
Gravesen, Thomas	-	45	Dänemark	4	2007/08	2008-03-12	1	1	-	Frey, Sebastien	Sébastien Frey	8	Frankreich
Berbatov, Dimitar	-	38	Bulgarien	4	2007/08	2008-03-12	1	1	-	Gomes, Heurelho	Heurelho da Silva Gomes	6	Brasilien
Pazzini, Giampaolo	-	4	Italien	4	2007/08	2008-03-12	1	1	-	Howard, Tim	Timothy Matthew "Tim" Howard	43	USA
Lazovic, Danko	Danko Lazović	9	Serbien	4	2007/08	2008-03-12	1	0	1	Robinson, Paul	Paul William Robinson	1	England
Yakubu	Yakubu Aiyegbeni	29	Nigeria	4	2007/08	2008-03-12	1	0	0	Frey, Sebastien	Sébastien Frey	8	Frankreich
O'Hara, Jamie	Jamie Darryl O'Hara	1	England	4	2007/08	2008-03-12	1	1	-	Gomes, Heurelho	Heurelho da Silva Gomes	6	Brasilien
Montolivo, Riccardo	-	4	Italien	4	2007/08	2008-03-12	1	1	-	Howard, Tim	Timothy Matthew "Tim" Howard	43	USA
Farfan, Jefferson	Jefferson Agustín Farfán Guadalupe	64	Peru	4	2007/08	2008-03-12	1	1	-	Robinson, Paul	Paul William Robinson	1	England
Arteta, Mikel	Mikel Amatriain Arteta	3	Spanien	4	2007/08	2008-03-12	1	1	-	Frey, Sebastien	Sébastien Frey	8	Frankreich
Huddlestone, Tom	Thomas Andrew "Tom" Huddlestone	1	England	4	2007/08	2008-03-12	1	1	-	Gomes, Heurelho	Heurelho da Silva Gomes	6	Brasilien
Osvaldo, Pablo	Pablo Daniel Osvaldo	4	Italien	4	2007/08	2008-03-12	1	1	-	Howard, Tim	Timothy Matthew "Tim" Howard	43	USA
Salcido, Carlos	Carlos Arnoldo Salcido Flores	41	Mexiko	4	2007/08	2008-03-12	1	1	-	Robinson, Paul	Paul William Robinson	1	England
Jagielka, Phil	Philip "Phil" Nikodem Jagielka	1	England	4	2007/08	2008-03-12	1	0	1	Frey, Sebastien	Sébastien Frey	8	Frankreich
Bent, Darren	Darren Ashley Bent	1	England	4	2007/08	2008-03-12	1	1	-	Gomes, Heurelho	Heurelho da Silva Gomes	6	Brasilien
Santana, Mario	Mario Alberto Santana	7	Argentinien	4	2007/08	2008-03-12	1	1	-	Howard, Tim	Timothy Matthew "Tim" Howard	43	USA
Dzsudzsak, Balazs	Balázs Dzsudzsák	69	Ungarn	4	2007/08	2008-03-12	1	1	-	Robinson, Paul	Paul William Robinson	1	England
Jenas, Jermaine	Jermaine Anthony Jenas	1	England	4	2007/08	2008-03-12	1	0	1	Gomes, Heurelho	Heurelho da Silva Gomes	6	Brasilien
Bakkal, Otman	-	5	Niederlande	4	2007/08	2008-03-12	1	1	-	Robinson, Paul	Paul William Robinson	1	England
Zokora, Didier	Alain Didier Zokora Deguy	20	Elfenbeinküste	4	2007/08	2008-03-12	1	1	-	Gomes, Heurelho	Heurelho da Silva Gomes	6	Brasilien
Marcellis, Dirk	-	5	Niederlande	4	2007/08	2008-03-12	1	1	-	Robinson, Paul	Paul William Robinson	1	England
Chimbonda, Pascal	-	51	Guadeloupe	4	2007/08	2008-03-12	1	0	0	Gomes, Heurelho	Heurelho da Silva Gomes	6	Brasilien
Gerrard, Steven	Steven George Gerrard	1	England	3	2007/08	2008-04-08	2	1	-	Almunia, Manuel	Manuel Almunia Rivero	3	Spanien
De Rossi, Daniele	-	4	Italien	3	2007/08	2008-04-09	2	0	0	van der Sar, Edwin	-	5	Niederlande
Simons, Timmy	-	10	Belgien	4	2007/08	2008-04-10	2	0	1	Frey, Sebastien	Sébastien Frey	8	Frankreich
Tymoshchuk, Anatoli	-	57	Ukraine	4	2007/08	2008-04-10	2	0	1	Adler, Rene	René Adler	2	Deutschland
Cristiano Ronaldo	Cristiano Ronaldo dos Santos Aveiro	48	Portugal	3	2007/08	2008-04-23	2	0	0	Victor Valdes	Víctor Valdés Arribas	3	Spanien
Ribery, Franck	Franck Henry Pierre Ribéry	8	Frankreich	4	2007/08	2008-04-24	2	0	1	Malafeev, Vyacheslav	-	40	Russland
Lampard, Frank	Frank James Lampard Jr.	1	England	3	2007/08	2008-04-30	2	1	-	Reina, Jose Manuel	José Manuel "Pepe" Reina	3	Spanien
Ferguson, Barry	-	18	Schottland	4	2007/08	2008-05-01	1	0	1	Frey, Sebastien	Sébastien Frey	8	Frankreich
Kuzmanovic, Zdravko	Zdravko Kuzmanović	9	Serbien	4	2007/08	2008-05-01	1	1	-	Alexander, Neil	-	18	Schottland
Whittaker, Steven	Steven Gordon Whittaker	18	Schottland	4	2007/08	2008-05-01	1	1	-	Frey, Sebastien	Sébastien Frey	8	Frankreich
Montolivo, Riccardo	-	4	Italien	4	2007/08	2008-05-01	1	1	-	Alexander, Neil	-	18	Schottland
Papac, Sasa	Saša Papac	36	Bosnien-Herzegowina	4	2007/08	2008-05-01	1	1	-	Frey, Sebastien	Sébastien Frey	8	Frankreich
Liverani, Fabio	-	4	Italien	4	2007/08	2008-05-01	1	0	1	Alexander, Neil	-	18	Schottland
Hemdani, Brahim	-	19	Algerien	4	2007/08	2008-05-01	1	1	-	Frey, Sebastien	Sébastien Frey	8	Frankreich
Vieri, Christian	Christian "Bobo" Vieri	4	Italien	4	2007/08	2008-05-01	1	0	0	Alexander, Neil	-	18	Schottland
Nacho Novo	Ignacio Javier Gómez Novo	3	Spanien	4	2007/08	2008-05-01	1	1	-	Frey, Sebastien	Sébastien Frey	8	Frankreich
Tevez, Carlos	Carlos Alberto Tévez	7	Argentinien	3	2007/08	2008-05-21	1	1	-	Cech, Petr	Petr Čech	47	Tschechien
Ballack, Michael	-	2	Deutschland	3	2007/08	2008-05-21	1	1	-	van der Sar, Edwin	-	5	Niederlande
Carrick, Michael	-	1	England	3	2007/08	2008-05-21	1	1	-	Cech, Petr	Petr Čech	47	Tschechien
Juliano Belletti	Juliano Haus Belletti	6	Brasilien	3	2007/08	2008-05-21	1	1	-	van der Sar, Edwin	-	5	Niederlande
Cristiano Ronaldo	Cristiano Ronaldo dos Santos Aveiro	48	Portugal	3	2007/08	2008-05-21	1	0	1	Cech, Petr	Petr Čech	47	Tschechien
Lampard, Frank	Frank James Lampard Jr.	1	England	3	2007/08	2008-05-21	1	1	-	van der Sar, Edwin	-	5	Niederlande
Hargreaves, Owen	Owen Lee Hargreaves	1	England	3	2007/08	2008-05-21	1	1	-	Cech, Petr	Petr Čech	47	Tschechien
Cole, Ashley	-	1	England	3	2007/08	2008-05-21	1	1	-	van der Sar, Edwin	-	5	Niederlande
Nani	Luís Carlos Almeida da Cunha	48	Portugal	3	2007/08	2008-05-21	1	1	-	Cech, Petr	Petr Čech	47	Tschechien
Terry, John	John George Terry	1	England	3	2007/08	2008-05-21	1	0	0	van der Sar, Edwin	-	5	Niederlande
Anderson	Anderson Luís de Abreu Oliveira	6	Brasilien	3	2007/08	2008-05-21	1	1	-	Cech, Petr	Petr Čech	47	Tschechien
Kalou, Salomon	Salomon Armand Magloire Kalou	20	Elfenbeinküste	3	2007/08	2008-05-21	1	1	-	van der Sar, Edwin	-	5	Niederlande
Giggs, Ryan	Ryan Joseph Giggs	37	Wales	3	2007/08	2008-05-21	1	1	-	Cech, Petr	Petr Čech	47	Tschechien
Anelka, Nicolas	Nicolas Sébastien Anelka	8	Frankreich	3	2007/08	2008-05-21	1	0	1	van der Sar, Edwin	-	5	Niederlande
Modric, Luka	Luka Modrić	30	Kroatien	2	2008	2008-06-08	2	1	-	Macho, Jürgen	-	14	Österreich
Vastic, Ivica	Ivica Vastić	14	Österreich	2	2008	2008-06-12	2	1	-	Boruc, Artur	-	61	Polen
Mutu, Adrian	-	70	Rumänien	2	2008	2008-06-13	2	0	0	Buffon, Gianluigi	-	4	Italien
Yakin, Hakan	-	39	Schweiz	2	2008	2008-06-15	2	1	-	Ricardo	Ricardo Alexandre Martins Soares Pereira	48	Portugal
Pirlo, Andrea	-	4	Italien	2	2008	2008-06-17	2	1	-	Coupet, Gregory	Grégory Coupet	8	Frankreich
Modric, Luka	Luka Modrić	30	Kroatien	2	2008	2008-06-20	1	0	1	Recber, Rüstü	Rüştü Reçber	65	Türkei
Turan, Arda	-	65	Türkei	2	2008	2008-06-20	1	1	-	Pletikosa, Stipe	-	30	Kroatien
Srna, Darijo	-	30	Kroatien	2	2008	2008-06-20	1	1	-	Recber, Rüstü	Rüştü Reçber	65	Türkei
Sentürk, Semih	Semih Şentürk	65	Türkei	2	2008	2008-06-20	1	1	-	Pletikosa, Stipe	-	30	Kroatien
Rakitic, Ivan	Ivan Rakitić	30	Kroatien	2	2008	2008-06-20	1	0	1	Recber, Rüstü	Rüştü Reçber	65	Türkei
Altintop, Halil	Halil Altıntop	65	Türkei	2	2008	2008-06-20	1	1	-	Pletikosa, Stipe	-	30	Kroatien
Petric, Mladen	Mladen Petrić	30	Kroatien	2	2008	2008-06-20	1	0	0	Recber, Rüstü	Rüştü Reçber	65	Türkei
Villa, David	David Villa Sánchez	3	Spanien	2	2008	2008-06-22	1	1	-	Buffon, Gianluigi	-	4	Italien
Grosso, Fabio	-	4	Italien	2	2008	2008-06-22	1	1	-	Casillas, Iker	Iker Casillas Fernández	3	Spanien
Cazorla, Santi	-	3	Spanien	2	2008	2008-06-22	1	1	-	Buffon, Gianluigi	-	4	Italien
De Rossi, Daniele	-	4	Italien	2	2008	2008-06-22	1	0	0	Casillas, Iker	Iker Casillas Fernández	3	Spanien
Senna, Marcos	Marcos António Senna da Silva	3	Spanien	2	2008	2008-06-22	1	1	-	Buffon, Gianluigi	-	4	Italien
Camoranesi, Mauro	Mauro Germán Serra Camoranesi	4	Italien	2	2008	2008-06-22	1	1	-	Casillas, Iker	Iker Casillas Fernández	3	Spanien
Güiza, Daniel	Daniel González Güiza	3	Spanien	2	2008	2008-06-22	1	0	0	Buffon, Gianluigi	-	4	Italien
Di Natale, Antonio	-	4	Italien	2	2008	2008-06-22	1	0	0	Casillas, Iker	Iker Casillas Fernández	3	Spanien
Fabregas, Cesc	Francesc "Cesc" Fàbregas i Soler	3	Spanien	2	2008	2008-06-22	1	1	-	Buffon, Gianluigi	-	4	Italien
Gerrard, Steven	Steven George Gerrard	1	England	3	2008/09	2008-09-16	2	1	-	Mandanda, Steve	Steve Mandanda Mpidi	8	Frankreich
Eto'o, Samuel	Samuel Eto'o Fils	78	Kamerun	3	2008/09	2008-09-16	2	1	-	Rui Patricio	Rui Pedro dos Santos Patrício	48	Portugal
Robson, Barry	Barry Gordon George Robson	18	Schottland	3	2008/09	2008-09-17	2	0	1	Zaza, Karim	-	35	Marokko
Bangoura, Ismael	Ismaël Bangoura	105	Guinea	3	2008/09	2008-09-17	2	1	-	Almunia, Manuel	Manuel Almunia Rivero	3	Spanien
Adebayor, Emmanuel	Sheyi Emmanuel Adebayor	31	Togo	3	2008/09	2008-09-30	2	1	-	Helton	Helton da Silva Arruda	6	Brasilien
Salpingidis, Dimitrios	Dimitrios "Dimitris" Salpingidis	62	Griechenland	3	2008/09	2008-10-01	2	1	-	Beqaj, Arjan	Arjan Nexhat Beqaj	72	Albanien
Nordstrand, Morten	-	45	Dänemark	4	2008/09	2008-10-23	2	0	1	Viviani, Jody	-	8	Frankreich
Di Natale, Antonio	-	4	Italien	4	2008/09	2008-10-23	2	1	-	Gomes, Heurelho	Heurelho da Silva Gomes	6	Brasilien
Santin, Cesar	César Santin	6	Brasilien	4	2008/09	2008-10-23	2	1	-	Viviani, Jody	-	8	Frankreich
Pranjic, Danijel	Danijel Pranjić	30	Kroatien	4	2008/09	2008-10-23	2	1	-	Dida	Nelson de Jesús Silva	6	Brasilien
Gerrard, Steven	Steven George Gerrard	1	England	3	2008/09	2008-11-04	2	1	-	Franco, Leo	Leonardo Noeren Franco	7	Argentinien
Quagliarella, Fabio	-	4	Italien	4	2008/09	2008-11-06	2	1	-	Pletikosa, Stipe	-	30	Kroatien
Diego	Diego Ribas da Cunha	6	Brasilien	3	2008/09	2008-11-26	2	1	-	Nagy, Zoltan	Zoltán Nagy	69	Ungarn
Bojan	Bojan Krkić Pérez	3	Spanien	3	2008/09	2008-11-26	2	1	-	Tiago	Tiago Alexandre Baptista Ferreira	48	Portugal
Misimovic, Zvjezdan	Zvjezdan Misimović	36	Bosnien-Herzegowina	4	2008/09	2008-11-27	2	1	-	Eduardo	Eduardo dos Reis Carvalho	48	Portugal
Luis Fabiano	Luís Fabiano Clemente	6	Brasilien	4	2008/09	2008-12-03	2	1	-	Bozovic, Mladen	Mladen Božović	103	Montenegro
Baros, Milan	Milan Baroš	47	Tschechien	4	2008/09	2008-12-03	2	1	-	Drobny, Jaroslav	Jaroslav Drobný	47	Tschechien
Misimovic, Zvjezdan	Zvjezdan Misimović	36	Bosnien-Herzegowina	4	2008/09	2008-12-04	2	0	1	James, David	David Benjamin James	1	England
Petric, Mladen	Mladen Petrić	30	Kroatien	4	2008/09	2008-12-04	2	1	-	Brabec, Erich	-	47	Tschechien
Giovinco, Sebastian	-	4	Italien	3	2008/09	2008-12-10	2	0	0	Veremko, Sergej	Sergej Mikalayevich Veremko	120	Belarus
Suarez, Luis	Luis Alberto "Lucho" Suárez Díaz	28	Uruguay	4	2008/09	2008-12-17	2	1	-	Divis, Jakub	-	47	Tschechien
Kezman, Mateja	Mateja Kežman	9	Serbien	4	2008/09	2008-12-18	2	0	1	Boschker, Sander	-	5	Niederlande
Galletti, Luciano	-	7	Argentinien	4	2008/09	2008-12-18	2	1	-	Drobny, Jaroslav	Jaroslav Drobný	47	Tschechien
Djordjevic, Predrag	Predrag Đorđević	9	Serbien	4	2008/09	2009-02-18	2	1	-	Janot, Jeremie	-	8	Frankreich
Jakobsen, Michael	-	45	Dänemark	4	2008/09	2009-02-18	2	1	-	Aranzubia, Daniel	-	3	Spanien
van Persie, Robin	-	5	Niederlande	3	2008/09	2009-02-24	2	1	-	Doni	Doniéber Alexander Marangão	6	Brasilien
Ribery, Franck	Franck Henry Pierre Ribéry	8	Frankreich	3	2008/09	2009-02-25	2	1	-	Tiago	Tiago Alexandre Baptista Ferreira	48	Portugal
Rossi, Giuseppe	-	4	Italien	3	2008/09	2009-02-25	2	1	-	Galinovic, Mario	Mario Galinović	30	Kroatien
Taiwo, Taye	Taye Ismaila Taiwo	29	Nigeria	4	2008/09	2009-02-26	1	1	-	Boschker, Sander	-	5	Niederlande
Nkufo, Blaise	-	39	Schweiz	4	2008/09	2009-02-26	1	0	1	Mandanda, Steve	Steve Mandanda Mpidi	8	Frankreich
Niang, Mamadou	Mamadou Hamidou Niang	12	Senegal	4	2008/09	2009-02-26	1	1	-	Boschker, Sander	-	5	Niederlande
Perez, Kenneth	-	45	Dänemark	4	2008/09	2009-02-26	1	1	-	Mandanda, Steve	Steve Mandanda Mpidi	8	Frankreich
Ben Arfa, Hatem	-	8	Frankreich	4	2008/09	2009-02-26	1	1	-	Boschker, Sander	-	5	Niederlande
Janssen, Theo	-	5	Niederlande	4	2008/09	2009-02-26	1	1	-	Mandanda, Steve	Steve Mandanda Mpidi	8	Frankreich
Kone, Bakari	Bakari Koné	20	Elfenbeinküste	4	2008/09	2009-02-26	1	1	-	Boschker, Sander	-	5	Niederlande
Hersi, Youssouf	-	5	Niederlande	4	2008/09	2009-02-26	1	1	-	Mandanda, Steve	Steve Mandanda Mpidi	8	Frankreich
Ziani, Karim	Karim Koceila Yanis Ziani	19	Algerien	4	2008/09	2009-02-26	1	0	1	Boschker, Sander	-	5	Niederlande
Arnautovic, Marko	Marko Arnautović	14	Österreich	4	2008/09	2009-02-26	1	1	-	Mandanda, Steve	Steve Mandanda Mpidi	8	Frankreich
Cheyrou, Bruno	-	8	Frankreich	4	2008/09	2009-02-26	1	1	-	Boschker, Sander	-	5	Niederlande
Braafheid, Edson	Edson René Braafheid	5	Niederlande	4	2008/09	2009-02-26	1	1	-	Mandanda, Steve	Steve Mandanda Mpidi	8	Frankreich
Bonnart, Laurent	-	8	Frankreich	4	2008/09	2009-02-26	1	1	-	Boschker, Sander	-	5	Niederlande
Douglas	Douglas Franco Teixeira	5	Niederlande	4	2008/09	2009-02-26	1	1	-	Mandanda, Steve	Steve Mandanda Mpidi	8	Frankreich
M'Bami, Modeste	-	78	Kamerun	4	2008/09	2009-02-26	1	1	-	Boschker, Sander	-	5	Niederlande
Rajkovic, Slobodan	Slobodan Rajković	9	Serbien	4	2008/09	2009-02-26	1	0	1	Mandanda, Steve	Steve Mandanda Mpidi	8	Frankreich
Pirlo, Andrea	-	4	Italien	4	2008/09	2009-02-26	2	1	-	Vander, Christian	-	2	Deutschland
Luyindula, Peguy	Péguy Luyindula	8	Frankreich	4	2008/09	2009-02-26	2	1	-	Lenz, Andre	André Lenz	2	Deutschland
Gerrard, Steven	Steven George Gerrard	1	England	3	2008/09	2009-03-10	2	1	-	Casillas, Iker	Iker Casillas Fernández	3	Spanien
del Piero, Alessandro	-	4	Italien	3	2008/09	2009-03-10	2	1	-	Cech, Petr	Petr Čech	47	Tschechien
Klose, Miroslav	Miroslav "Miro" Josef Klose	2	Deutschland	3	2008/09	2009-03-10	2	1	-	Rui Patricio	Rui Pedro dos Santos Patrício	48	Portugal
Eduardo	Eduardo Alves da Silva	30	Kroatien	3	2008/09	2009-03-11	1	0	1	Doni	Doniéber Alexander Marangão	6	Brasilien
Pizarro, David	David Marcelo Pizarro Cortés	25	Chile	3	2008/09	2009-03-11	1	1	-	Almunia, Manuel	Manuel Almunia Rivero	3	Spanien
van Persie, Robin	-	5	Niederlande	3	2008/09	2009-03-11	1	1	-	Doni	Doniéber Alexander Marangão	6	Brasilien
Vucinic, Mirko	Mirko Vučinić	103	Montenegro	3	2008/09	2009-03-11	1	0	1	Almunia, Manuel	Manuel Almunia Rivero	3	Spanien
Walcott, Theo	Theo James Walcott	1	England	3	2008/09	2009-03-11	1	1	-	Doni	Doniéber Alexander Marangão	6	Brasilien
Julio Baptista	Júlio César Pereira Baptista	6	Brasilien	3	2008/09	2009-03-11	1	1	-	Almunia, Manuel	Manuel Almunia Rivero	3	Spanien
Nasri, Samir	-	8	Frankreich	3	2008/09	2009-03-11	1	1	-	Doni	Doniéber Alexander Marangão	6	Brasilien
Montella, Vinvenzo	-	4	Italien	3	2008/09	2009-03-11	1	1	-	Almunia, Manuel	Manuel Almunia Rivero	3	Spanien
Denilson	Denilson Pereira Neves	6	Brasilien	3	2008/09	2009-03-11	1	1	-	Doni	Doniéber Alexander Marangão	6	Brasilien
Totti, Francesco	-	4	Italien	3	2008/09	2009-03-11	1	1	-	Almunia, Manuel	Manuel Almunia Rivero	3	Spanien
Kolo Toure	Habib Kolo Touré	20	Elfenbeinküste	3	2008/09	2009-03-11	1	1	-	Doni	Doniéber Alexander Marangão	6	Brasilien
Aquilani, Alberto	-	4	Italien	3	2008/09	2009-03-11	1	1	-	Almunia, Manuel	Manuel Almunia Rivero	3	Spanien
Sagna, Bacary	-	8	Frankreich	3	2008/09	2009-03-11	1	1	-	Doni	Doniéber Alexander Marangão	6	Brasilien
Riise, John Arne	John Arne Semundseth Riise	46	Norwegen	3	2008/09	2009-03-11	1	1	-	Almunia, Manuel	Manuel Almunia Rivero	3	Spanien
Diaby, Abou	Vassiriki Abou Diaby	8	Frankreich	3	2008/09	2009-03-11	1	1	-	Doni	Doniéber Alexander Marangão	6	Brasilien
Tonetto, Max	-	4	Italien	3	2008/09	2009-03-11	1	0	0	Almunia, Manuel	Manuel Almunia Rivero	3	Spanien
Suarez, Luis	Luis Alberto "Lucho" Suárez Díaz	28	Uruguay	4	2008/09	2009-03-12	2	1	-	Mandanda, Steve	Steve Mandanda Mpidi	8	Frankreich
Vagner Love	Vágner Silva de Souza	6	Brasilien	4	2008/09	2009-03-12	2	1	-	Pyatov, Andriy	-	57	Ukraine
Di Natale, Antonio	-	4	Italien	4	2008/09	2009-03-12	2	1	-	Malafeev, Vyacheslav	-	40	Russland
Jakobsen, Michael	-	45	Dänemark	4	2008/09	2009-03-19	1	1	-	Given, Shay	Séamus John James "Shay" Given	16	Irland
Evans, Chedwyn	Chedwyn Michael "Ched" Evans	37	Wales	4	2008/09	2009-03-19	1	1	-	Zaza, Karim	-	35	Marokko
Johansson, Andreas	-	44	Schweden	4	2008/09	2009-03-19	1	1	-	Given, Shay	Séamus John James "Shay" Given	16	Irland
Elano	Elano Blumer	6	Brasilien	4	2008/09	2009-03-19	1	1	-	Zaza, Karim	-	35	Marokko
Augustinussen, Thomas	-	45	Dänemark	4	2008/09	2009-03-19	1	0	1	Given, Shay	Séamus John James "Shay" Given	16	Irland
Wright-Phillips, Shaun	Shaun Cameron Wright-Phillips	1	England	4	2008/09	2009-03-19	1	1	-	Zaza, Karim	-	35	Marokko
Nomvethe, Siyabonga	-	54	Südafrika	4	2008/09	2009-03-19	1	1	-	Given, Shay	Séamus John James "Shay" Given	16	Irland
Dunne, Richard	Richard Patrick Dunne	16	Irland	4	2008/09	2009-03-19	1	1	-	Zaza, Karim	-	35	Marokko
Shelton, Luton	Luton George Kieshawn Shelton	23	Jamaika	4	2008/09	2009-03-19	1	0	1	Given, Shay	Séamus John James "Shay" Given	16	Irland
Kewell, Harry	Harold "Harry" Kewell	27	Australien	4	2008/09	2009-03-19	2	1	-	Rost, Frank	-	2	Deutschland
Fernandinho	Fernando Luis Roza	6	Brasilien	4	2008/09	2009-03-19	2	1	-	Akinfejew, Igor Wladimirowitsch	-	40	Russland
Jakobsen, Michael	-	45	Dänemark	4	2008/09	2009-03-19	2	1	-	Given, Shay	Séamus John James "Shay" Given	16	Irland
Trochowski, Piotr	Piotr Artur Trochowski	2	Deutschland	4	2008/09	2009-04-09	2	1	-	Given, Shay	Séamus John James "Shay" Given	16	Irland
Xabi Alonso	Xabier "Xabi" Alonso Olano	3	Spanien	3	2008/09	2009-04-14	2	1	-	Cech, Petr	Petr Čech	47	Tschechien
van Persie, Robin	-	5	Niederlande	3	2008/09	2009-04-15	2	1	-	Diego Lopez	Diego López Rodríguez	3	Spanien
Elano	Elano Blumer	6	Brasilien	4	2008/09	2009-04-16	2	1	-	Rost, Frank	-	2	Deutschland
Diego	Diego Ribas da Cunha	6	Brasilien	4	2008/09	2009-04-16	2	0	1	Handanovic, Samir	Samir Handanovič	74	Slowenien
van Persie, Robin	-	5	Niederlande	3	2008/09	2009-05-05	2	1	-	van der Sar, Edwin	-	5	Niederlande
Grafite	Edinaldo "Grafite" Batista Libanio	6	Brasilien	3	2009/10	2009-09-15	2	1	-	Akinfejew, Igor Wladimirowitsch	-	40	Russland
Margairaz, Xavier	-	39	Schweiz	3	2009/10	2009-09-15	2	1	-	Casillas, Iker	Iker Casillas Fernández	3	Spanien
Jovanovic, Milan	Milan "Lane" Jovanović	9	Serbien	3	2009/10	2009-09-16	2	1	-	Mannone, Vito	-	4	Italien
Llorente, Fernando	Fernando Llorente Torres	3	Spanien	4	2009/10	2009-09-17	2	1	-	Safar, Szabolcs	Szabolcs Sáfár	69	Ungarn
Frings, Torsten	-	2	Deutschland	4	2009/10	2009-09-17	2	1	-	Bracali	Rafael Wihby Bracali	6	Brasilien
Odjidja-Ofoe, Vadis	-	10	Belgien	4	2009/10	2009-09-17	2	0	1	Pyatov, Andriy	-	57	Ukraine
Jonathan	Jonathan Jackson de Lima Reis	6	Brasilien	4	2009/10	2009-09-17	2	1	-	Blazek, Jaromir	Jaromír Blažek	47	Tschechien
Kaka	Ricardo Izecson "Kaká" dos Santos Leite	6	Brasilien	3	2009/10	2009-09-30	2	1	-	Mandanda, Steve	Steve Mandanda Mpidi	8	Frankreich
Belaid, Tijani	-	32	Tunesien	4	2009/10	2009-10-01	2	1	-	Butelle, Ludovic	-	8	Frankreich
Acimovic, Milenko	Milenko Ačimovič	74	Slowenien	4	2009/10	2009-10-01	2	0	1	Bracali	Rafael Wihby Bracali	6	Brasilien
Kharja, Houssine	-	35	Marokko	4	2009/10	2009-10-01	2	1	-	Cesar Sanchez	César Sánchez Domínguez	3	Spanien
Ze Roberto	José Roberto da Silva Júnior	6	Brasilien	4	2009/10	2009-10-01	2	0	1	Enyeama, Vincent	-	29	Nigeria
Villa, David	David Villa Sánchez	3	Spanien	4	2009/10	2009-10-01	2	1	-	Amelia, Marco	-	4	Italien
Niculescu, Claudiu	Claudiu Iulian Niculescu	70	Rumänien	4	2009/10	2009-10-01	2	0	1	Tzorvas, Alexandros	-	62	Griechenland
Frings, Torsten	-	2	Deutschland	4	2009/10	2009-10-01	2	1	-	Iraizoz, Gorka	Gorka Iraizoz Moreno	3	Spanien
Davies, Steven	-	15	Nordirland	3	2009/10	2009-10-20	2	0	1	Tudor, Daniel	Daniel Ovidiu Tudor	70	Rumänien
Hulk	Givanildo "Hulk" Vieira de Souza	6	Brasilien	3	2009/10	2009-10-21	2	1	-	Chiotis, Dionysis	-	62	Griechenland
Gourcuff, Yoann	Yoann Miguel Gourcuff	8	Frankreich	3	2009/10	2009-10-21	2	0	1	Butt, Jörg	Hans Jörg Butt	2	Deutschland
Jussie	Jussiê Ferreira Vieira	6	Brasilien	3	2009/10	2009-10-21	2	0	1	Butt, Jörg	Hans Jörg Butt	2	Deutschland
Suarez, Luis	Luis Alberto "Lucho" Suárez Díaz	28	Uruguay	4	2009/10	2009-10-22	2	1	-	Loncaric, Filip	Filip Lončarić	30	Kroatien
Fernandinho	Fernando Luis Roza	6	Brasilien	4	2009/10	2009-10-22	2	1	-	Pele, Yoann	Yohann Pelé	8	Frankreich
Perisic, Ivan	Ivan Perišić	30	Kroatien	4	2009/10	2009-10-22	2	0	1	Radosavljevic, Aleksandar	Aleksandar Radosavljević	9	Serbien
Blanco, Ismael	-	7	Argentinien	4	2009/10	2009-10-22	2	1	-	Veremko, Sergej	Sergej Mikalayevich Veremko	120	Belarus
Jonathan	Jonathan Jackson de Lima Reis	6	Brasilien	4	2009/10	2009-10-22	2	0	1	Wiland, Johan	-	44	Schweden
Elano	Elano Blumer	6	Brasilien	4	2009/10	2009-10-22	2	1	-	Dolha, Emilian	Emilian Ioan Dolha	70	Rumänien
Salpingidis, Dimitrios	Dimitrios "Dimitris" Salpingidis	62	Griechenland	4	2009/10	2009-10-22	2	1	-	Gratzei, Christian		14	Österreich
Laizans, Juris	Juris Laizāns	110	Lettland	4	2009/10	2009-10-22	2	1	-	Rui Patricio	Rui Pedro dos Santos Patrício	48	Portugal
Menez, Jeremy	Jérémy Ménez	8	Frankreich	4	2009/10	2009-10-22	2	0	1	Schwarzer, Mark	-	27	Australien
Ronaldinho	Ronaldo de Assis Moreira	6	Brasilien	3	2009/10	2009-11-03	2	1	-	Casillas, Iker	Iker Casillas Fernández	3	Spanien
Pires, Robert	-	8	Frankreich	4	2009/10	2009-11-05	2	1	-	Bizzarri, Albano	-	7	Argentinien
Kamara, Diomansy	Diomansy Mehdi Kamara	12	Senegal	4	2009/10	2009-11-05	2	1	-	Doni	Doniéber Alexander Marangão	6	Brasilien
Joaquin	Joaquín Sánchez Rodríguez	3	Spanien	4	2009/10	2009-11-05	2	1	-	Romanovs, Denis	-	110	Lettland
Suarez, Matias	Matías Ezequiel Suárez	7	Argentinien	4	2009/10	2009-11-05	2	1	-	Pantilimon, Costel	Costel Fane Pantilimon	70	Rumänien
Foggia, Pasquale	-	4	Italien	4	2009/10	2009-11-05	2	0	1	Diego Lopez	Diego López Rodríguez	3	Spanien
Grönkjaer, Jesper	Jesper Grønkjær	45	Dänemark	4	2009/10	2009-11-05	2	1	-	Isaksson, Andreas	-	44	Schweden
Frei, Alexander	-	39	Schweiz	4	2009/10	2009-11-05	2	1	-	Chavdarov, Zdravko	-	38	Bulgarien
Edgar	Edgar Bruno da Silva	6	Brasilien	4	2009/10	2009-11-05	2	1	-	Iraizoz, Gorka	Gorka Iraizoz Moreno	3	Spanien
Rossi, Giuseppe	-	4	Italien	4	2009/10	2009-11-05	2	1	-	Bizzarri, Albano	-	7	Argentinien
Etxeberria, Joseba	Joseba Andoni Etxeberria Lizardi	3	Spanien	4	2009/10	2009-11-05	2	1	-	Bracali	Rafael Wihby Bracali	6	Brasilien
Vargas, Juan	Juan Manuel Vargas Risco	64	Peru	3	2009/10	2009-11-24	2	1	-	Lloris, Hugo	Hugo Hadrien Dominique Lloris	8	Frankreich
Suarez, Luis	Luis Alberto "Lucho" Suárez Díaz	28	Uruguay	4	2009/10	2009-12-02	2	0	1	Pantilimon, Costel	Costel Fane Pantilimon	70	Rumänien
Suarez, Luis	Luis Alberto "Lucho" Suárez Díaz	28	Uruguay	4	2009/10	2009-12-02	2	0	1	Taborda, Pedro Manuel	Pedro Manuel Taborda Moreira	48	Portugal
Muratovic, Samir	Samir Muratović	36	Bosnien-Herzegowina	4	2009/10	2009-12-03	2	0	1	Dolha, Emilian	Emilian Ioan Dolha	70	Rumänien
Murphy, Danny	Daniel Benjamin "Danny" Murphy	1	England	4	2009/10	2009-12-03	2	0	1	Chavdarov, Zdravko	-	38	Bulgarien
Totti, Francesco	-	4	Italien	4	2009/10	2009-12-03	2	1	-	Wessels, Stefan	-	2	Deutschland
Butt, Jörg	Hans Jörg Butt	2	Deutschland	3	2009/10	2009-12-08	2	1	-	Buffon, Gianluigi	-	4	Italien
Ronaldinho	Ronaldo de Assis Moreira	6	Brasilien	3	2009/10	2009-12-08	2	1	-	Leoni, Johnny	-	39	Schweiz
Lucho Gonzalez	Luis Óscar "Lucho" González	7	Argentinien	3	2009/10	2009-12-08	2	0	0	Casillas, Iker	Iker Casillas Fernández	3	Spanien
Kanoute, Frederic	Frédéric Oumar Kanouté	85	Mali	3	2009/10	2009-12-09	2	1	-	McGregor, Allan	Allan James McGregor	18	Schottland
Lazovic, Danko	Danko Lazović	9	Serbien	4	2009/10	2009-12-16	2	1	-	Peskovic, Boris	Boris Peškovič	68	Slowakei
Grönkjaer, Jesper	Jesper Grønkjær	45	Dänemark	4	2009/10	2009-12-16	2	1	-	Blazek, Jaromir	Jaromír Blažek	47	Tschechien
Frei, Alexander	-	39	Schweiz	4	2009/10	2009-12-16	2	1	-	Schwarzer, Mark	-	27	Australien
Felipe Menezes	Felipe Jácomo Menezes	6	Brasilien	4	2009/10	2009-12-17	2	0	1	Saja, Diego Sebastian	Diego Sebastián Saja	7	Argentinien
Villa, David	David Villa Sánchez	3	Spanien	4	2009/10	2009-12-17	2	0	0	Scarpi, Alessio	-	4	Italien
Miguel Veloso	Miguel Luís Pinto Veloso	48	Portugal	4	2009/10	2010-02-16	2	1	-	Howard, Tim	Timothy Matthew "Tim" Howard	43	USA
Robben, Arjen	-	5	Niederlande	3	2009/10	2010-02-17	2	1	-	Frey, Sebastien	Sébastien Frey	8	Frankreich
Jansen, Marcell	-	2	Deutschland	4	2009/10	2010-02-18	2	1	-	Isaksson, Andreas	-	44	Schweden
Witsel, Axel	Axel Laurent Angel Lambert Witsel	10	Belgien	4	2009/10	2010-02-18	2	1	-	Gustafsson, Eddie	Douglas Edward „Eddie“ Alexander Gustafsson McIntosh	44	Schweden
Grönkjaer, Jesper	Jesper Grønkjær	45	Dänemark	4	2009/10	2010-02-18	2	1	-	Mandanda, Steve	Steve Mandanda Mpidi	8	Frankreich
Pizarro, David	David Marcelo Pizarro Cortés	25	Chile	4	2009/10	2010-02-18	2	1	-	Tzorvas, Alexandros	-	62	Griechenland
Grafite	Edinaldo "Grafite" Batista Libanio	6	Brasilien	4	2009/10	2010-02-18	2	1	-	Diego Lopez	Diego López Rodríguez	3	Spanien
Cisse, Djibril	Djibril Cissé	8	Frankreich	4	2009/10	2010-02-25	2	1	-	Doni	Doniéber Alexander Marangão	6	Brasilien
Trochowski, Piotr	Piotr Artur Trochowski	2	Deutschland	4	2009/10	2010-02-25	2	1	-	Isaksson, Andreas	-	44	Schweden
Bendtner, Nicklas	Nicklas "Lord" Bendtner	45	Dänemark	3	2009/10	2010-03-09	2	1	-	Helton	Helton da Silva Arruda	6	Brasilien
Frings, Torsten	-	2	Deutschland	4	2009/10	2010-03-11	2	1	-	Cesar Sanchez	César Sánchez Domínguez	3	Spanien
Gerrard, Steven	Steven George Gerrard	1	England	4	2009/10	2010-03-18	2	1	-	Landreau, Mickael	Mickaël Landreau	8	Frankreich
Gera, Zoltan	Zoltán Gera	69	Ungarn	4	2009/10	2010-03-18	2	1	-	Chimenti, Antonio	-	4	Italien
Frings, Torsten	-	2	Deutschland	4	2009/10	2010-03-18	2	1	-	Cesar Sanchez	César Sánchez Domínguez	3	Spanien
Suarez, Matias	Matías Ezequiel Suárez	7	Argentinien	4	2009/10	2010-03-18	2	1	-	Rost, Frank	-	2	Deutschland
Lisandro Lopez	Lisandro López	7	Argentinien	3	2009/10	2010-03-30	2	1	-	Carrasso, Cedric	Cédric Carrasso	8	Frankreich
Fabregas, Cesc	Francesc "Cesc" Fàbregas i Soler	3	Spanien	3	2009/10	2010-03-31	2	1	-	Victor Valdes	Víctor Valdés Arribas	3	Spanien
Petric, Mladen	Mladen Petrić	30	Kroatien	4	2009/10	2010-04-01	2	1	-	Bolat, Sinan	-	65	Türkei
Cardozo, Oscar	Óscar René Cardozo Marín	71	Paraguay	4	2009/10	2010-04-01	2	1	-	Reina, Jose Manuel	José Manuel "Pepe" Reina Páez Páez	3	Spanien
Cardozo, Oscar	Óscar René Cardozo Marín	71	Paraguay	4	2009/10	2010-04-01	2	1	-	Reina, Jose Manuel	José Manuel "Pepe" Reina Páez	3	Spanien
Gyan, Asamoah	-	24	Ghana	1	2010	2010-06-13	2	1	-	Stojkovic, Vladimir	Stojković, Vladimir	9	Serbien
Forlan, Diego	Diego Martín Forlán Corazo	28	Uruguay	1	2010	2010-06-16	2	1	-	Khune, Itumeleng	-	54	Südafrika
Blanco, Cuauhtemoc	Cuauhtémoc „Temo“ Blanco Bravo	41	Mexiko	1	2010	2010-06-17	2	1	-	Lloris, Hugo	Hugo Hadrien Dominique Lloris	8	Frankreich
Podolski, Lukas	Lukas Josef Podolski	2	Deutschland	1	2010	2010-06-18	2	0	0	Stojkovic, Vladimir	Stojković, Vladimir	9	Serbien
Gyan, Asamoah	-	24	Ghana	1	2010	2010-06-19	2	1	-	Schwarzer, Mark	-	27	Australien
Iaquinta, Vincenzo	-	4	Italien	1	2010	2010-06-20	2	1	-	Paston, Mark	-	92	Neuseeland
Villa, David	David Villa Sánchez	3	Spanien	1	2010	2010-06-21	2	0	1	Valladares, Noel	Noel Eduardo Valladares Bonilla	100	Honduras
Yakubu	Yakubu Aiyegbeni	29	Nigeria	1	2010	2010-06-22	2	1	-	Sung-ryong, Jung	-	82	Südkorea
Eto'o, Samuel	Samuel Eto’o Fils	78	Kamerun	1	2010	2010-06-24	2	1	-	Stekelenburg, Maarten	-	5	Niederlande
Tomasson, Jon Dahl	-	45	Dänemark	1	2010	2010-06-24	2	0	0	Kawashima, Eiji	-	34	Japan
Donovan, Landon	Landon Timothy Donovan	43	USA	1	2010	2010-06-26	2	1	-	Kingson, Richard	Richard Paul Franck Kingston	24	Ghana
Vittek, Robert	Róbert Vittek	68	Slowakei	1	2010	2010-06-28	2	1	-	Stekelenburg, Maarten	-	5	Niederlande
Barreto, Edgar	Édgar Osvaldo Barreto Cáceres	71	Paraguay	1	2010	2010-06-29	1	1	-	Kawashima, Eiji	-	34	Japan
Endo, Yasuhito	Yasuhito Endō	34	Japan	1	2010	2010-06-29	1	1	-	Villar, Justo	Justo Wilmar Villar Viveros	71	Paraguay
Barrios, Lucas	Lucas Ramón Barrios Cáceres	71	Paraguay	1	2010	2010-06-29	1	1	-	Kawashima, Eiji	-	34	Japan
Hasebe, Makoto	-	34	Japan	1	2010	2010-06-29	1	1	-	Villar, Justo	Justo Wilmar Villar Viveros	71	Paraguay
Riveros, Cristian	Cristian Miguel Riveros Núñez	71	Paraguay	1	2010	2010-06-29	1	1	-	Kawashima, Eiji	-	34	Japan
Komano, Yuichi	Yūichi Komano	34	Japan	1	2010	2010-06-29	1	0	1	Villar, Justo	Justo Wilmar Villar Viveros	71	Paraguay
Valdez, Nelson	Nelson Antonio Haedo Valdez	71	Paraguay	1	2010	2010-06-29	1	1	-	Kawashima, Eiji	-	34	Japan
Honda, Keisuke	-	34	Japan	1	2010	2010-06-29	1	1	-	Villar, Justo	Justo Wilmar Villar Viveros	71	Paraguay
Cardozo, Oscar	Óscar René Cardozo Marín	71	Paraguay	1	2010	2010-06-29	1	1	-	Kawashima, Eiji	-	34	Japan
Forlan, Diego	Diego Martín Forlán Corazo	28	Uruguay	1	2010	2010-07-02	1	1	-	Kingson, Richard	Richard Paul Franck Kingston	24	Ghana
Gyan, Asamoah	-	24	Ghana	1	2010	2010-07-02	1	1	-	Muslera, Fernando	Néstro Fernando Muslera Micol	28	Uruguay
Victorino, Mauricio	Mauricio Bernardo Victorino Dansilio	28	Uruguay	1	2010	2010-07-02	1	1	-	Kingson, Richard	Richard Paul Franck Kingston	24	Ghana
Appiah, Stephen	-	24	Ghana	1	2010	2010-07-02	1	1	-	Muslera, Fernando	Néstro Fernando Muslera Micol	28	Uruguay
Scotti, Andres	Andrés Scotti Ponce de León	28	Uruguay	1	2010	2010-07-02	1	1	-	Kingson, Richard	Richard Paul Franck Kingston	24	Ghana
Mensah, John	-	24	Ghana	1	2010	2010-07-02	1	0	0	Muslera, Fernando	Néstro Fernando Muslera Micol	28	Uruguay
Pereira, Maxi	Victorio Maximiliano „Maxi“ Pereira Páez	28	Uruguay	1	2010	2010-07-02	1	0	1	Kingson, Richard	Richard Paul Franck Kingston	24	Ghana
Adiyiah, Dominic	-	24	Ghana	1	2010	2010-07-02	1	0	0	Muslera, Fernando	Néstro Fernando Muslera Micol	28	Uruguay
Abreu, Sebastian	Washington Sebastián Abreu Gallo	28	Uruguay	1	2010	2010-07-02	1	1	-	Kingson, Richard	Richard Paul Franck Kingston	24	Ghana
Gyan, Asamoah	-	24	Ghana	1	2010	2010-07-02	2	0	1	Muslera, Fernando	Néstro Fernando Muslera Micol	28	Uruguay
Cardozo, Oscar	Óscar René Cardozo Marín	71	Paraguay	1	2010	2010-07-03	2	0	0	Casillas, Iker	Iker Casillas Fernández	3	Spanien
Xabi Alonso	Xabier "Xabi" Alonso Olano	3	Spanien	1	2010	2010-07-03	2	0	0	Villar, Justo	Justo Wilmar Villar Viveros	71	Paraguay
Messi, Lionel	Lionel "Leo" Andrés Messi Cuccittini	7	Argentinien	3	2010/11	2010-09-14	2	0	1	Tzorvas, Alexandros	-	62	Griechenland
Fabregas, Cesc	Francesc "Cesc" Fàbregas i Soler	3	Spanien	3	2010/11	2010-09-15	2	1	-	Felipe	Luiz Felipe Ventura dos Santos	6	Brasilien
Sahin, Nuri	Nuri Kazım Şahin	65	Türkei	4	2010/11	2010-09-16	2	1	-	Tlumak, Andriy	-	57	Ukraine
Milewskyj, Artem	Artem Wolodymyrowytsch Milewskyj	57	Ukraine	4	2010/11	2010-09-16	2	0	1	Veremko, Sergej	Sergej Mikalayevich Veremko	120	Belarus
Rudnevs, Artjoms	Artjoms Rudņevs	110	Lettland	4	2010/11	2010-09-16	2	1	-	Manninger, Alexander	-	14	Österreich
Cacau	Claudemir Jerônimo Barreto	2	Deutschland	4	2010/11	2010-09-16	2	1	-	Wölfli, Marco	-	14	Österreich
Ibricic, Senijad	Senijad Ibričić	36	Bosnien-Herzegowina	4	2010/11	2010-09-16	2	1	-	Arabatzis, Giannis	Ioannis Arampatzis	62	Griechenland
Djebbour, Rafik	Rafik Zoheir Djebbour	19	Algerien	4	2010/11	2010-09-16	2	0	1	Subasic, Danijel	Danijel Subašić	30	Kroatien
Ngog, David	David N'Gog	8	Frankreich	4	2010/11	2010-09-16	2	1	-	Tatarusanu, Ciprian	Ciprian Tătărușanu	70	Rumänien
Vagner Love	Vágner Silva de Souza	6	Brasilien	4	2010/11	2010-09-16	2	1	-	Favre, Anthony	-	39	Schweiz
Anelka, Nicolas	Nicolas Sébastien Anelka	8	Frankreich	3	2010/11	2010-09-28	2	1	-	Mandanda, Steve	Steve Mandanda Mpidi	8	Frankreich
Cleo	Cléverson Gabriel Córdova	6	Brasilien	3	2010/11	2010-09-28	2	1	-	Fabianski, Lukasz	Łukasz Fabiański	61	Polen
Schweinsteiger, Bastian	-	2	Deutschland	3	2010/11	2010-09-28	2	1	-	Costanzo, Franco	-	7	Argentinien
Arshavin, Andrey	Andrei Sergejewitsch Arschawin	40	Russland	3	2010/11	2010-09-28	2	0	1	Stojkovic, Vladimir	Vladimir Stojković	9	Serbien
Cleo	Cléverson Gabriel Córdova	6	Brasilien	3	2010/11	2010-09-28	2	0	1	Fabianski, Lukasz	Łukasz Fabiański	61	Polen
Douglas Costa	Douglas Costa de Souza	6	Brasilien	3	2010/11	2010-09-28	2	1	-	Felipe	Luiz Felipe Ventura dos Santos	6	Brasilien
Michel Bastos	Michel Fernandes Bastos	6	Brasilien	3	2010/11	2010-09-29	2	1	-	Enyeama, Vincent	-	29	Nigeria
Noboa, Christian	Christian Fernando Noboa Tello	88	Ecuador	3	2010/11	2010-09-29	2	1	-	Victor Valdes	Víctor Valdés Arribas	3	Spanien
van der Vaart, Rafael	Rafael Ferdinand van der Vaart	5	Niederlande	3	2010/11	2010-09-29	2	0	1	Mihaylov, Nikolay	-	38	Bulgarien
Pavlyuchenko, Roman	Roman Anatoljewitsch Pavlyuchenko	40	Russland	3	2010/11	2010-09-29	2	1	-	Mihaylov, Nikolay	-	38	Bulgarien
Villa, David	David Villa Sánchez	3	Spanien	3	2010/11	2010-09-29	2	1	-	Ryzhikov, Sergey	Sergei Wiktorowitsch Ryschikow	40	Russland
Pavlyuchenko, Roman	Roman Anatoljewitsch Pavlyuchenko	40	Russland	3	2010/11	2010-09-29	2	1	-	Mihaylov, Nikolay	-	38	Bulgarien
Enyeama, Vincent	-	29	Nigeria	3	2010/11	2010-09-29	2	1	-	Lloris, Hugo	Hugo Hadrien Dominique Lloris	8	Frankreich
Kontsevoi, Artem	-	120	Belarus	4	2010/11	2010-09-30	2	0	1	Romero, Sergio	Sergio Germán Romero	7	Argentinien
Pazzini, Giampaolo	-	4	Italien	4	2010/11	2010-09-30	2	1	-	Malinauskas, Mindaugas	-	101	Litauen
Dzsudzsak, Balazs	Balázs Dzsudzsák	69	Ungarn	4	2010/11	2010-09-30	2	1	-	Disljenkovic, Vladimir	Vladimir Dišljenković	9	Serbien
Jymmy	Jymmy Dougllas França	6	Brasilien	4	2010/11	2010-09-30	2	1	-	Boyko, Denys	-	57	Ukraine
Lazovic, Danko	Danko Lazović	9	Serbien	4	2010/11	2010-09-30	2	1	-	Arabatzis, Giannis	Ioannis Arampatzis	62	Griechenland
Simao	Simão Pedro Fonseca Sabrosa	48	Portugal	4	2010/11	2010-09-30	2	1	-	Adler, Rene	René Adler	2	Deutschland
Jonathas	Jonathas Cristian de Jesus Maurício	6	Brasilien	4	2010/11	2010-09-30	2	0	1	Veremko, Sergej	Sergej Mikalayevich Veremko	120	Belarus
Renan Bressan	Renan Bardini Bressan	120	Belarus	4	2010/11	2010-09-30	2	1	-	Romero, Sergio	Sergio Germán Romero	7	Argentinien
Kafes, Pantelis	-	62	Griechenland	4	2010/11	2010-09-30	2	1	-	Malafeev, Vyacheslav	-	40	Russland
Mark Gonzalez	Mark Dennis Gonzalez Hoffmann	25	Chile	4	2010/11	2010-09-30	2	1	-	Blazek, Jaromir	Jaromír Blažek	47	Tschechien
Fabregas, Cesc	Francesc "Cesc" Fàbregas i Soler	3	Spanien	3	2010/11	2010-10-19	2	1	-	Pyatov, Andriy	-	57	Ukraine
Eto'o, Samuel	Samuel Eto'o Fils	78	Kamerun	3	2010/11	2010-10-20	2	1	-	Cudicini, Carlo	-	4	Italien
Vagner Love	Vágner Silva de Souza	6	Brasilien	4	2010/11	2010-10-21	2	0	1	Benussi, Francesco	-	4	Italien
Sahin, Nuri	Nuri Kazım Şahin	65	Türkei	4	2010/11	2010-10-21	2	1	-	Edel	Apoula Edima Bete Édel	112	Armenien
Sammir	Jorge Sammir Cruz Campos	30	Kroatien	4	2010/11	2010-10-21	2	0	0	de Vlieger, Geert	-	10	Belgien
Sörensen, Chris	Chris Sørensen	45	Dänemark	4	2010/11	2010-10-21	2	1	-	Wölfli, Marco	-	14	Österreich
Totti, Francesco	-	4	Italien	3	2010/11	2010-11-03	2	1	-	Costanzo, Franco	-	7	Argentinien
Drogba, Didier	Didier Yves Drogba Tébily	20	Elfenbeinküste	3	2010/11	2010-11-03	2	1	-	Dykan, Andiy	-	57	Ukraine
Smolders, Tim	-	10	Belgien	4	2010/11	2010-11-04	2	1	-	Hildebrand, Timo	-	2	Deutschland
Falcao	Radamel Falcao García Zárate	53	Kolumbien	4	2010/11	2010-11-04	2	1	-	Arikan, Hakan	-	65	Türkei
Huszti, Szabolcs	-	69	Ungarn	4	2010/11	2010-11-04	2	1	-	Subasic, Danijel	Danijel Subašić	30	Kroatien
Blanco, Ismael	-	7	Argentinien	4	2010/11	2010-11-04	2	1	-	Proto, Silvio	Silvestro "Silvio" Proto	10	Belgien
Rosina, Alessandro	-	4	Italien	4	2010/11	2010-11-04	2	0	1	Subasic, Danijel	Danijel Subašić	30	Kroatien
Salihi, Hamdi	-	72	Albanien	4	2010/11	2010-11-04	2	1	-	M'Bolhi, Rais	Adi Raïs Cobos Adrien M'Bolhi Ouhab	19	Algerien
Gerrard, Steven	Steven George Gerrard	1	England	4	2010/11	2010-11-04	2	1	-	de Sanctis, Morgan	-	4	Italien
Cristiano Ronaldo	Cristiano Ronaldo dos Santos Aveiro	48	Portugal	3	2010/11	2010-11-23	2	1	-	Stekelenburg, Maarten	-	5	Niederlande
Totti, Francesco	-	4	Italien	3	2010/11	2010-11-23	2	1	-	Kraft, Thomas	-	2	Deutschland
Mata, Juan Manuel	Juan Manuel Mata García	3	Spanien	3	2010/11	2010-11-24	2	1	-	Ivankov, Dimitar	Dimitar Ivanov Ivankov	38	Bulgarien
Bale, Gareth	Gareth Frank Bale	37	Wales	3	2010/11	2010-11-24	2	0	1	Wiese, Tim	-	2	Deutschland
Rooney, Wayne	Wayne Mark Rooney	1	England	3	2010/11	2010-11-24	2	1	-	McGregor, Allan	Allan James McGregor	18	Schottland
Noboa, Christian	Christian Fernando Noboa Tello	88	Ecuador	3	2010/11	2010-11-24	2	1	-	Wiland, Johan	-	44	Schweden
Scocco, Ignacio	Ignacio "Nacho" Martín Scocco	7	Argentinien	4	2010/11	2010-12-01	2	1	-	Radosevic, Bozidar	Božidar Radošević	30	Kroatien
Koke	Sergio Contreras Pardo	3	Spanien	4	2010/11	2010-12-01	2	1	-	De Gea, David	David de Gea Quintana	3	Spanien
Rossi, Giuseppe	-	4	Italien	4	2010/11	2010-12-02	2	1	-	Kevala, Ivan	-	30	Kroatien
van Wolfswinkel, Ricky	-	5	Niederlande	4	2010/11	2010-12-02	2	1	-	de Sanctis, Morgan	-	4	Italien
Gusyev, Oleg	-	57	Ukraine	4	2010/11	2010-12-02	2	1	-	Gutor, Aleksandr	-	120	Belarus
Kladrubsky, Jiri	Jiří Kladrubský	47	Tschechien	4	2010/11	2010-12-02	2	1	-	Benussi, Francesco	-	4	Italien
Pinilla, Mauricio	Mauricio Ricardo Pinilla Ferrera	25	Chile	4	2010/11	2010-12-02	2	1	-	Blazek, Jaromir	Jaromír Blažek	47	Tschechien
Cavani, Edinson	Edinson Roberto Cavani Gómez	28	Uruguay	4	2010/11	2010-12-02	2	1	-	Vorm, Michel	-	5	Niederlande
Senna, Marcos	Marcos António Senna da Silva	3	Spanien	4	2010/11	2010-12-02	2	0	1	Kevala, Ivan	-	30	Kroatien
Landzaat, Denny	-	5	Niederlande	3	2010/11	2010-12-07	2	1	-	Gomes, Heurelho	Heurelho da Silva Gomes	6	Brasilien
Grönkjaer, Jesper	Jesper Grønkjær	45	Dänemark	3	2010/11	2010-12-07	2	1	-	Tzorvas, Alexandros	-	62	Griechenland
van Persie, Robin	-	5	Niederlande	3	2010/11	2010-12-08	2	1	-	Stojkovic, Vladimir	Vladimir Stojković	9	Serbien
Rossi, Giuseppe	-	4	Italien	4	2010/11	2010-12-15	2	1	-	de Vlieger, Geert	-	10	Belgien
Falcao	Radamel Falcao García Zárate	53	Kolumbien	4	2010/11	2010-12-15	2	0	1	M'Bolhi, Rais	Adi Raïs Cobos Adrien M'Bolhi Ouhab	19	Algerien
Blanco, Ismael	-	7	Argentinien	4	2010/11	2010-12-16	2	0	0	Malafeev, Vyacheslav	-	40	Russland
Wasilewski, Marcin	-	61	Polen	4	2010/11	2011-02-17	2	0	0	Stekelenburg, Maarten	-	5	Niederlande
Gusyev, Oleg	-	57	Ukraine	4	2010/11	2011-02-17	2	1	-	Arikan, Hakan	-	65	Türkei
Vagner Love	Vágner Silva de Souza	6	Brasilien	4	2010/11	2011-02-22	2	0	1	Kresic, Dario	Dario Krešić	30	Kroatien
Boriello, Marco	-	4	Italien	3	2010/11	2011-03-08	2	0	1	Pyatov, Andriy	-	57	Ukraine
Messi, Lionel	Lionel "Leo" Andrés Messi Cuccittini	7	Argentinien	3	2010/11	2011-03-08	2	1	-	Szczesny, Wojciech	-	61	Polen
Alan	Alan Osorio da Costa Silva	6	Brasilien	4	2010/11	2011-03-10	2	1	-	Reina, Jose Manuel	José Manuel "Pepe" Reina Páez	3	Spanien
Rossi, Giuseppe	-	4	Italien	4	2010/11	2011-04-14	2	1	-	Boschker, Sander	-	5	Niederlande
Cardozo, Oscar	Óscar René Cardozo Marín	71	Paraguay	4	2010/11	2011-04-14	2	1	-	Isaksson, Andreas	-	44	Schweden
Rossi, Giuseppe	-	4	Italien	4	2010/11	2011-04-14	2	1	-	Boschker, Sander	-	5	Niederlande
Falcao	Radamel Falcao García Zárate	53	Kolumbien	4	2010/11	2011-04-28	2	1	-	Diego Lopez	Diego López Rodríguez	3	Spanien
Rossi, Giuseppe	-	4	Italien	4	2010/11	2011-05-05	2	1	-	Helton	Helton da Silva Arruda	6	Brasilien
Hulk	Givanildo "Hulk" Vieira de Souza	6	Brasilien	3	2011/12	2011-09-13	2	0	0	Rybka, Oleksandr	Olexandr Jewhenijowytsch Rybka	57	Ukraine
Frei, Alexander	-	39	Schweiz	3	2011/12	2011-09-14	2	1	-	Grahovac, Branko	-	36	Bosnien-Herzegowina
Elm, Rasmus	-	44	Schweden	4	2011/12	2011-09-15	2	1	-	Dahlin, Johan	-	44	Schweden
Lino	Dorvalino Alves Maciel	6	Brasilien	4	2011/12	2011-09-15	2	0	1	Cudicini, Carlo	-	4	Italien
Nene	Anderson Luiz de Carvalho	6	Brasilien	4	2011/12	2011-09-15	2	1	-	Gustafsson, Eddie	Douglas Edward „Eddie“ Alexander Gustafsson McIntosh	44	Schweden
Cisse, Djibril	Djibril Cissé	8	Frankreich	4	2011/12	2011-09-15	2	1	-	Cerniauskas, Vytautas	-	101	Litauen
Valdez, Nelson	Nelson Antonio Haedo Valdez	71	Paraguay	4	2011/12	2011-09-15	2	0	1	Thompson, Ryan	-	23	Jamaika
Nordstrand, Morten	-	45	Dänemark	4	2011/12	2011-09-15	2	1	-	Dolganskiy, Serhiy	-	57	Ukraine
Wesely	Wesley Lopes da Silva	6	Brasilien	4	2011/12	2011-09-15	2	1	-	Marchetti, Federico	-	4	Italien
O'Donnell, Stephen	Stephen Gerard O’Donnell	16	Irland	4	2011/12	2011-09-15	2	0	1	Ryzhikov, Sergey	-	40	Russland
Larsson, Daniel	-	44	Schweden	4	2011/12	2011-09-15	2	1	-	Alvarado, Esteban	Esteban Alvarado Brown	90	Costa Rica
Cleiton Xavier	Cleiton Ribeiro Xavier	6	Brasilien	4	2011/12	2011-09-15	2	1	-	Grünwald, Pascal	-	14	Österreich
Cavani, Edinson	Edinson Roberto Cavani Gómez	28	Uruguay	3	2011/12	2011-09-27	2	1	-	Diego Lopez	Diego López Rodríguez	3	Spanien
Colman, Gustavo	Gustavo Alejandro Colman	7	Argentinien	3	2011/12	2011-09-27	2	1	-	Landreau, Mickael	Mickaël Landreau	8	Frankreich
Frei, Alexander	-	39	Schweiz	3	2011/12	2011-09-27	2	1	-	De Gea, David	David de Gea Quintana	3	Spanien
Ibrahimovic, Zlatan	Zlatan Ibrahimović	44	Schweden	3	2011/12	2011-09-28	2	1	-	Cech, Marek	Marek Čech	47	Tschechien
Ayew, Andre	André Morgan Rami Ayew	24	Ghana	3	2011/12	2011-09-28	2	1	-	Weidenfeller, Roman	-	2	Deutschland
Soldado, Roberto	Roberto Soldado Rillo	3	Spanien	3	2011/12	2011-09-28	2	1	-	Cech, Petr	Petr Čech	47	Tschechien
Ki, Sung-Yong	-	82	Südkorea	4	2011/12	2011-09-29	2	1	-	Handanovic, Samir	Samir Handanovič	74	Slowenien
Wesely	Wesley Lopes da Silva	6	Brasilien	4	2011/12	2011-09-29	2	1	-	Leoni, Johnny	-	39	Schweiz
Komorowski, Marcin	-	61	Polen	4	2011/12	2011-09-29	2	1	-	Edel	Apoula Edima Bete Édel	112	Armenien
Walters, Jonathan	Jonathan Ronald "Jon" Walters	16	Irland	4	2011/12	2011-09-29	2	1	-	Recber, Rüstü	Rüştü Reçber	65	Türkei
Abdi, Almen	-	39	Schweiz	4	2011/12	2011-09-29	2	1	-	Zaluska, Lukasz	Łukasz Załuska	61	Polen
Gomez, Mario	Mario Gómez García	2	Deutschland	3	2011/12	2011-10-18	2	0	1	de Sanctis, Morgan	-	4	Italien
Rooney, Wayne	Wayne Mark Rooney	1	England	3	2011/12	2011-10-18	2	1	-	Grahovac, Branko	-	36	Bosnien-Herzegowina
Rooney, Wayne	Wayne Mark Rooney	1	England	3	2011/12	2011-10-18	2	1	-	Grahovac, Branko	-	36	Bosnien-Herzegowina
Shirokov, Roman	-	40	Russland	3	2011/12	2011-10-19	2	0	1	Rybka, Oleksandr	Olexandr Jewhenijowytsch Rybka	57	Ukraine
Katan, Yaniv	-	89	Israel	4	2011/12	2011-10-20	2	1	-	Stanca, Razvan	Răzvan Marian Stanca	70	Rumänien
Katan, Yaniv	-	89	Israel	4	2011/12	2011-10-20	2	0	0	Stanca, Razvan	Răzvan Marian Stanca	70	Rumänien
Llorente, Fernando	Fernando Llorente Torres	3	Spanien	4	2011/12	2011-10-20	2	1	-	Gustafsson, Eddie	Douglas Edward „Eddie“ Alexander Gustafsson McIntosh	44	Schweden
Wijnaldum, Georginio	Georginio "Gini" Gregion Emile Wijnaldum	5	Niederlande	4	2011/12	2011-10-20	2	1	-	Edel	Apoula Edima Bete Édel	112	Armenien
Sychev, Dmitriy	-	40	Russland	4	2011/12	2011-10-20	2	1	-	Arabatzis, Giannis	Ioannis Arampatzis	62	Griechenland
Llorente, Fernando	Fernando Llorente Torres	3	Spanien	4	2011/12	2011-10-20	2	1	-	Gustafsson, Eddie	Douglas Edward „Eddie“ Alexander Gustafsson McIntosh	44	Schweden
Messi, Lionel	Lionel "Leo" Andrés Messi Cuccittini	7	Argentinien	3	2011/12	2011-11-01	2	1	-	Pavlik, Roman	-	47	Tschechien
David Luiz	David Luiz Moreira Marinho	6	Brasilien	3	2011/12	2011-11-01	2	0	1	Köteles, Laszlo	László Köteles	69	Ungarn
Ailton Almeida	Ailton Jose Almeida	6	Brasilien	3	2011/12	2011-11-01	2	1	-	Helton	Helton da Silva Arruda	6	Brasilien
Renan Bressan	Renan Bardini Bressan	120	Belarus	3	2011/12	2011-11-01	2	1	-	Abbiati, Christian	-	4	Italien
Hulk	Givanildo "Hulk" Vieira de Souza	6	Brasilien	3	2011/12	2011-11-01	2	1	-	Urko Pardo	Rafael Pardo Goas	59	Zypern
Cristiano Ronaldo	Cristiano Ronaldo dos Santos Aveiro	48	Portugal	3	2011/12	2011-11-02	2	1	-	Lloris, Hugo	Hugo Hadrien Dominique Lloris	8	Frankreich
Balotelli, Mario	Mario Barwuah Balotelli	4	Italien	3	2011/12	2011-11-02	2	1	-	Diego Lopez	Diego López Rodríguez	3	Spanien
Elm, Rasmus	-	44	Schweden	4	2011/12	2011-11-03	2	1	-	Lindner, Heinz	-	14	Österreich
Leonardo	Leonardo Rodriguez Pereira	6	Brasilien	4	2011/12	2011-11-03	2	1	-	Guilherme	Guilherme Alvim Marinato	40	Russland
King, Marlon	Marlon Francis King	23	Jamaika	4	2011/12	2011-11-03	2	1	-	Kujovic, Vladan	Vladan Kujović	9	Serbien
Messi, Lionel	Lionel "Leo" Andrés Messi Cuccittini	7	Argentinien	3	2011/12	2011-11-23	2	1	-	Abbiati, Christian	-	4	Italien
Zigic, Nikola	Nikola Žigić	9	Serbien	4	2011/12	2011-11-30	2	0	1	Quim	Joaquim Manuel "Quim" Sampaio Silva	48	Portugal
Modric, Luka	Luka Modrić	30	Kroatien	4	2011/12	2011-11-30	2	1	-	Chalkias, Konstantinos	-	62	Griechenland
Tamuz, Toto	Toto Adaruns Tamuz Temile	89	Israel	4	2011/12	2011-11-30	2	1	-	Coman, Danut	Dănuț Dumitru Coman	70	Rumänien
Deac, Ciprian	Ciprian Ioan Deac	70	Rumänien	4	2011/12	2011-11-30	2	1	-	Edel	Apoula Edima Bete Édel	112	Armenien
Mertens, Dries	-	10	Belgien	4	2011/12	2011-11-30	2	1	-	Skaba, Wojciech	-	61	Polen
Deac, Ciprian	Ciprian Ioan Deac	70	Rumänien	4	2011/12	2011-11-30	2	0	1	Edel	Apoula Edima Bete Édel	112	Armenien
Sychev, Dmitriy	-	40	Russland	4	2011/12	2011-12-01	2	1	-	Cavlina, Silvije	Silvije Čavlina	30	Kroatien
Luiz Adriano	Luiz Adriano de Souza da Silva	6	Brasilien	3	2011/12	2011-12-06	2	0	1	Urko Pardo	Rafael Pardo Goas	59	Zypern
Hummels, Mats	Mats Julian Hummels	2	Deutschland	3	2011/12	2011-12-06	2	1	-	Mandanda, Steve	Steve Mandanda Mpidi	8	Frankreich
Pedro	Pedro Eliezer Rodríguez Ledesma	3	Spanien	3	2011/12	2011-12-06	2	1	-	Gutor, Aleksandr	-	120	Belarus
Jantscher, Jakob	-	14	Österreich	4	2011/12	2011-12-14	2	1	-	Hrosso, Lukas	Lukáš Hroššo	68	Slowakei
Rusescu, Raul	Raul Andrei Rusescu	70	Rumänien	4	2011/12	2011-12-14	2	1	-	Negri, Alexandre	-	59	Zypern
Manuel Fernandes	Manuel Henrique Tavares Fernandes	48	Portugal	4	2011/12	2011-12-14	2	1	-	Begovic, Asmir	Asmir Begović	36	Bosnien-Herzegowina
Sychev, Dmitriy	-	40	Russland	4	2011/12	2011-12-14	2	1	-	Proto, Silvio	Silvestro "Silvio" Proto	10	Belgien
Katan, Yaniv	-	89	Israel	4	2011/12	2011-12-14	2	0	1	Hildebrand, Timo	-	2	Deutschland
Nene	Anderson Luiz de Carvalho	6	Brasilien	4	2011/12	2011-12-14	2	0	1	Raul Fernandez	Raúl Fernández-Cavada Mateos	3	Spanien
Hoarau, Guillaume	-	8	Frankreich	4	2011/12	2011-12-14	2	1	-	Raul Fernandez	Raúl Fernández-Cavada Mateos	3	Spanien
Vieirinha	Adelino André Vieira de Freitas	48	Portugal	4	2011/12	2011-12-15	2	1	-	Arlauskis, Giedrius	-	101	Litauen
Falcao	Radamel Falcao García Zárate	53	Kolumbien	4	2011/12	2011-12-15	2	1	-	Diallo, Abdoulaye	-	12	Senegal
Rausch, Konstantin	Konstantin "Kocka" Wiktorowitsch Rausch	40	Russland	4	2011/12	2011-12-15	2	0	1	Dolganskiy, Serhiy	-	57	Ukraine
Bezus, Roman	-	57	Ukraine	4	2011/12	2011-12-15	2	1	-	Miller, Markus	-	2	Deutschland
Natcho, Bibras	-	89	Israel	4	2011/12	2012-02-14	2	0	1	Carroll, Roy	Roy Eric Carroll	15	Nordirland
Ibrahimovic, Zlatan	Zlatan Ibrahimović	44	Schweden	3	2011/12	2012-02-15	2	1	-	Szczesny, Wojciech	-	61	Polen
Cyriac, Gohi Bi	Cyriac Gohi Bi Zoro Sede	20	Elfenbeinküste	4	2011/12	2012-02-16	2	1	-	Pareiko, Sergei	-	131	Estland
Glushakov, Denis	-	40	Russland	4	2011/12	2012-02-16	2	1	-	Iraizoz, Gorka	Gorka Iraizoz Moreno	3	Spanien
Schlaudraff, Jan	-	2	Deutschland	4	2011/12	2012-02-16	2	1	-	Kujovic, Vladan	Vladan Kujović	9	Serbien
Mertens, Dries	-	10	Belgien	4	2011/12	2012-02-23	2	1	-	Tolga Zengin	-	65	Türkei
Domizzi, Maurizio	-	4	Italien	4	2011/12	2012-02-23	2	1	-	Kresic, Dario	Dario Krešić	30	Kroatien
van Persie, Robin	-	5	Niederlande	3	2011/12	2012-03-06	2	1	-	Abbiati, Christian	-	4	Italien
Källström, Kim	-	44	Schweden	3	2011/12	2012-03-07	1	1	-	Chiotis, Dionysis	-	62	Griechenland
Ailton Almeida	Ailton Jose Almeida	6	Brasilien	3	2011/12	2012-03-07	1	1	-	Lloris, Hugo	Hugo Hadrien Dominique Lloris	8	Frankreich
Lisandro Lopez	Lisandro López	7	Argentinien	3	2011/12	2012-03-07	1	1	-	Chiotis, Dionysis	-	62	Griechenland
Nuno Morais	Nuno Miguel Barbosa Morais	48	Portugal	3	2011/12	2012-03-07	1	1	-	Lloris, Hugo	Hugo Hadrien Dominique Lloris	8	Frankreich
Gomis, Bafetimbi	Bafétimbi "Bafé" Gomis	8	Frankreich	3	2011/12	2012-03-07	1	1	-	Chiotis, Dionysis	-	62	Griechenland
Alexandrou, Nektarios	-	59	Zypern	3	2011/12	2012-03-07	1	1	-	Lloris, Hugo	Hugo Hadrien Dominique Lloris	8	Frankreich
Lacazette, Alexandre	-	8	Frankreich	3	2011/12	2012-03-07	1	0	1	Chiotis, Dionysis	-	62	Griechenland
Trickovski, Ivan	Ivan Tričkovski	122	Nordmazedonien	3	2011/12	2012-03-07	1	1	-	Lloris, Hugo	Hugo Hadrien Dominique Lloris	8	Frankreich
Michel Bastos	Michel Fernandes Bastos	6	Brasilien	3	2011/12	2012-03-07	1	0	1	Chiotis, Dionysis	-	62	Griechenland
Stindl, Lars	-	2	Deutschland	4	2011/12	2012-03-08	2	1	-	Bolat, Sinan	-	65	Türkei
Soldado, Roberto	Roberto Soldado Rillo	3	Spanien	4	2011/12	2012-03-08	2	1	-	Isaksson, Andreas	-	44	Schweden
de Jong, Luuk	-	5	Niederlande	4	2011/12	2012-03-08	2	1	-	Hildebrand, Timo	-	2	Deutschland
Toivonen, Ola	-	44	Schweden	4	2011/12	2012-03-08	2	1	-	Diego Alves	Diego Alves Carreira	6	Brasilien
Rooney, Wayne	Wayne Mark Rooney	1	England	4	2011/12	2012-03-08	2	1	-	Iraizoz, Gorka	Gorka Iraizoz Moreno	3	Spanien
Pazzini, Giampaolo	-	4	Italien	3	2011/12	2012-03-13	2	1	-	Bracigliano, Gennaro	-	8	Frankreich
Lampard, Frank	Frank James Lampard Jr.	1	England	3	2011/12	2012-03-14	2	1	-	de Sanctis, Morgan	-	4	Italien
Di Natale, Antonio	-	4	Italien	4	2011/12	2012-03-15	2	1	-	Alvarado, Esteban	Esteban Alvarado Brown	90	Costa Rica
Huntelaar, Klaas Jan	-	5	Niederlande	4	2011/12	2012-03-15	2	1	-	Mihaylov, Nikolay	-	38	Bulgarien
Elm, Rasmus	-	44	Schweden	4	2011/12	2012-03-15	2	0	0	Handanovic, Samir	Samir Handanovič	74	Slowenien
Balotelli, Mario	Mario Barwuah Balotelli	4	Italien	4	2011/12	2012-03-15	2	1	-	Rui Patricio	Rui Pedro dos Santos Patrício	48	Portugal
Devic, Marko	Marko Dević	57	Ukraine	4	2011/12	2012-03-15	2	0	1	Megyeri, Balazs	Balázs Megyeri	69	Ungarn
Cleiton Xavier	Cleiton Ribeiro Xavier	6	Brasilien	4	2011/12	2012-03-29	2	1	-	Rui Patricio	Rui Pedro dos Santos Patrício	48	Portugal
Messi, Lionel	Lionel "Leo" Andrés Messi Cuccittini	7	Argentinien	3	2011/12	2012-04-03	2	1	-	Abbiati, Christian	-	4	Italien
Messi, Lionel	Lionel "Leo" Andrés Messi Cuccittini	7	Argentinien	3	2011/12	2012-04-03	2	1	-	Abbiati, Christian	-	4	Italien
Lampard, Frank	Frank James Lampard Jr.	1	England	3	2011/12	2012-04-04	2	1	-	Artur Moraes	Artur Guilherme Moraes Gusmão	6	Brasilien
Solari, Esteban	Esteban Andrés Solari Poggio	7	Argentinien	3	2011/12	2012-04-04	2	1	-	Casillas, Iker	Iker Casillas Fernández	3	Spanien
Cleiton Xavier	Cleiton Ribeiro Xavier	6	Brasilien	4	2011/12	2012-04-05	2	0	1	Rui Patricio	Rui Pedro dos Santos Patrício	48	Portugal
Messi, Lionel	Lionel "Leo" Andrés Messi Cuccittini	7	Argentinien	3	2011/12	2012-04-24	2	0	0	Cech, Petr	Petr Čech	47	Tschechien
Alaba, David	David Olatukunbo Alaba	14	Österreich	3	2011/12	2012-04-25	1	1	-	Casillas, Iker	Iker Casillas Fernández	3	Spanien
Cristiano Ronaldo	Cristiano Ronaldo dos Santos Aveiro	48	Portugal	3	2011/12	2012-04-25	1	0	1	Neuer, Manuel	Manuel Peter Neuer	2	Deutschland
Gomez, Mario	Mario Gómez García	2	Deutschland	3	2011/12	2012-04-25	1	1	-	Casillas, Iker	Iker Casillas Fernández	3	Spanien
Kaka	Ricardo Izecson "Kaká" dos Santos Leite	6	Brasilien	3	2011/12	2012-04-25	1	0	1	Neuer, Manuel	Manuel Peter Neuer	2	Deutschland
Kroos, Toni	-	2	Deutschland	3	2011/12	2012-04-25	1	0	1	Casillas, Iker	Iker Casillas Fernández	3	Spanien
Xabi Alonso	Xabier "Xabi" Alonso Olano	3	Spanien	3	2011/12	2012-04-25	1	1	-	Neuer, Manuel	Manuel Peter Neuer	2	Deutschland
Lahm, Philipp	-	2	Deutschland	3	2011/12	2012-04-25	1	0	1	Casillas, Iker	Iker Casillas Fernández	3	Spanien
Sergio Ramos	Sergio Ramos Garcia	3	Spanien	3	2011/12	2012-04-25	1	0	0	Neuer, Manuel	Manuel Peter Neuer	2	Deutschland
Schweinsteiger, Bastian	-	2	Deutschland	3	2011/12	2012-04-25	1	1	-	Casillas, Iker	Iker Casillas Fernández	3	Spanien
Cristiano Ronaldo	Cristiano Ronaldo dos Santos Aveiro	48	Portugal	3	2011/12	2012-04-25	2	1	-	Neuer, Manuel	Manuel Peter Neuer	2	Deutschland
Robben, Arjen	-	5	Niederlande	3	2011/12	2012-04-25	2	1	-	Casillas, Iker	Iker Casillas Fernández	3	Spanien
Lahm, Philipp	-	2	Deutschland	3	2011/12	2012-05-19	1	1	-	Cech, Petr	Petr Čech	47	Tschechien
Mata, Juan Manuel	Juan Manuel Mata García	3	Spanien	3	2011/12	2012-05-19	1	0	1	Neuer, Manuel	Manuel Peter Neuer	2	Deutschland
Gomez, Mario	Mario Gómez García	2	Deutschland	3	2011/12	2012-05-19	1	1	-	Cech, Petr	Petr Čech	47	Tschechien
David Luiz	David Luiz Moreira Marinho	6	Brasilien	3	2011/12	2012-05-19	1	1	-	Neuer, Manuel	Manuel Peter Neuer	2	Deutschland
Neuer, Manuel	Manuel Peter Neuer	2	Deutschland	3	2011/12	2012-05-19	1	1	-	Cech, Petr	Petr Čech	47	Tschechien
Lampard, Frank	Frank James Lampard Jr.	1	England	3	2011/12	2012-05-19	1	1	-	Neuer, Manuel	Manuel Peter Neuer	2	Deutschland
Olic, Ivica	Ivica Olić	30	Kroatien	3	2011/12	2012-05-19	1	0	1	Cech, Petr	Petr Čech	47	Tschechien
Cole, Ashley	-	1	England	3	2011/12	2012-05-19	1	1	-	Neuer, Manuel	Manuel Peter Neuer	2	Deutschland
Schweinsteiger, Bastian	-	2	Deutschland	3	2011/12	2012-05-19	1	0	0	Cech, Petr	Petr Čech	47	Tschechien
Drogba, Didier	Didier Yves Drogba Tébily	20	Elfenbeinküste	3	2011/12	2012-05-19	1	1	-	Neuer, Manuel	Manuel Peter Neuer	2	Deutschland
Robben, Arjen	-	5	Niederlande	3	2011/12	2012-05-19	2	0	1	Cech, Petr	Petr Čech	47	Tschechien
Karagounis, Giorgos	-	62	Griechenland	2	2012	2012-06-08	2	0	0	Szczesny, Wojciech	Wojciech Tomasz Szczęsny	61	Polen
Salpingidis, Dimitrios	Dimitrios „Dimitris“ Salpingidis	62	Griechenland	2	2012	2012-06-22	2	1	-	Neuer, Manuel	Manuel Peter Neuer	2	Deutschland
Xabi Alonso	Xabier "Xabi" Alonso Olano	3	Spanien	2	2012	2012-06-23	2	1	-	Lloris, Hugo	Hugo Hadrien Dominique Lloris	8	Frankreich
Balotelli, Mario	Mario Barwuah Balotelli	4	Italien	2	2012	2012-06-24	1	1	-	Hart, Joe	Charles Joseph John Hart	1	England
Gerrard, Steven	Steven George Gerrard	1	England	2	2012	2012-06-24	1	1	-	Buffon, Gianluigi	-	4	Italien
Montolivo, Riccardo	-	4	Italien	2	2012	2012-06-24	1	0	1	Hart, Joe	Charles Joseph John Hart	1	England
Rooney, Wayne	Wayne Mark Rooney	1	England	2	2012	2012-06-24	1	1	-	Buffon, Gianluigi	-	4	Italien
Pirlo, Andrea	-	4	Italien	2	2012	2012-06-24	1	1	-	Hart, Joe	Charles Joseph John Hart	1	England
Young, Ashley	Ashley Simon Young	1	England	2	2012	2012-06-24	1	0	1	Buffon, Gianluigi	-	4	Italien
Nocerino, Antonio	-	4	Italien	2	2012	2012-06-24	1	1	-	Hart, Joe	Charles Joseph John Hart	1	England
Cole, Ashley	-	1	England	2	2012	2012-06-24	1	0	0	Buffon, Gianluigi	-	4	Italien
Diamanti, Alessandro	-	4	Italien	2	2012	2012-06-24	1	1	-	Hart, Joe	Charles Joseph John Hart	1	England
Xabi Alonso	Xabier "Xabi" Alonso Olano	3	Spanien	2	2012	2012-06-27	1	0	0	Patricio, Rui	Rui Pedro dos Santos Patrício	48	Portugal
Moutinho, Joao	João Filipe Iria Santos Moutinho	48	Portugal	2	2012	2012-06-27	1	0	0	Casillas, Iker	Iker Casillas Fernández	3	Spanien
Iniesta, Andres	Andrés Iniesta Luján	3	Spanien	2	2012	2012-06-27	1	1	-	Patricio, Rui	Rui Pedro dos Santos Patrício	48	Portugal
Pepe	Képler Laveran Lima Ferreira	48	Portugal	2	2012	2012-06-27	1	1	-	Casillas, Iker	Iker Casillas Fernández	3	Spanien
Pique, Gerard	Gerard Piqué i Bernabeu	3	Spanien	2	2012	2012-06-27	1	1	-	Patricio, Rui	Rui Pedro dos Santos Patrício	48	Portugal
Nani	Luís Carlos Almeida da Cunha	48	Portugal	2	2012	2012-06-27	1	1	-	Casillas, Iker	Iker Casillas Fernández	3	Spanien
Sergio Ramos	Sergio Ramos García	3	Spanien	2	2012	2012-06-27	1	1	-	Patricio, Rui	Rui Pedro dos Santos Patrício	48	Portugal
Bruno Alves	Bruno Eduardo Regufe Alves	48	Portugal	2	2012	2012-06-27	1	0	1	Casillas, Iker	Iker Casillas Fernández	3	Spanien
Fabregas, Cesc	Francesc "Cesc" Fàbregas i Soler	3	Spanien	2	2012	2012-06-27	1	1	-	Patricio, Rui	Rui Pedro dos Santos Patrício	48	Portugal
Özil, Mesut	-	2	Deutschland	2	2012	2012-06-28	2	1	-	Buffon, Gianluigi	-	4	Italien
Belhanda, Younes	Younès Belhanda	35	Marokko	3	2012/13	2012-09-18	2	1	-	Mannone, Vito	-	4	Italien
Ibrahimovic, Zlatan	Zlatan Ibrahimović	44	Schweden	3	2012/13	2012-09-18	2	1	-	Koval, Maksym	Maksym Anatolijowytsch Koval	57	Ukraine
Hummels, Mats	Mats Julian Hummels	2	Deutschland	3	2012/13	2012-09-18	2	0	1	Vermeer, Kenneth	Kenneth Harold Vermeer	5	Niederlande
Huntelaar, Klaas Jan	-	5	Niederlande	3	2012/13	2012-09-18	2	0	0	Megyeri, Balazs	Balázs Megyeri	69	Ungarn
Nani	Luís Carlos Almeida da Cunha	48	Portugal	3	2012/13	2012-09-19	2	0	1	Muslera, Fernando	Néstor Fernando Muslera Micol	28	Uruguay
Mandzukic, Mario	Mario Mandžukić	30	Kroatien	3	2012/13	2012-09-19	2	0	1	Diego Alves	Diego Alves Carreira	6	Brasilien
Natcho, Bibras	-	89	Israel	4	2012/13	2012-09-20	2	0	1	Handanovic, Samir	Samir Handanovič	74	Slowenien
Alar, Deni	-	14	Österreich	4	2012/13	2012-09-20	2	0	1	Örlund, Daniel	-	44	Schweden
Rusescu, Raul	Raul Andrei Rusescu	70	Rumänien	4	2012/13	2012-09-20	2	1	-	Ulreich, Sven	-	2	Deutschland
Marcos Tavares	Marcos Magno Morales Tavares	6	Brasilien	4	2012/13	2012-09-20	2	1	-	Karnezis, Orestis	Orestis-Spyrido Ioannis Karnezis	62	Griechenland
Wendt, Oscar	Oscar Joakim Wendt	44	Schweden	4	2012/13	2012-09-20	2	0	0	Degra, Matias	Matías Omar Degra	7	Argentinien
Huntelaar, Klaas Jan	-	5	Niederlande	3	2012/13	2012-10-03	2	1	-	Jourdren, Geoffrey	-	8	Frankreich
Joaquin	Joaquín Sánchez Rodríguez	3	Spanien	3	2012/13	2012-10-03	2	1	-	Proto, Silvio	Silvestro "Silvio" Proto	10	Belgien
Balotelli, Mario	Mario Barwuah Balotelli	4	Italien	3	2012/13	2012-10-03	2	1	-	Weidenfeller, Roman	-	2	Deutschland
Michel	Miguel Alfonso Herrero Javaloyas	3	Spanien	4	2012/13	2012-10-04	2	1	-	Zieler, Ron-Robert	-	2	Deutschland
Huszti, Szabolcs	-	69	Ungarn	4	2012/13	2012-10-04	2	1	-	Navas, Keylor	Keilor Antonio Navas Gamboa	90	Costa Rica
Husbauer, Josef	Josef Hušbauer	47	Tschechien	4	2012/13	2012-10-04	2	1	-	Iraizoz, Gorka	Gorka Iraizoz Moreno	3	Spanien
Eto'o, Samuel	Samuel Eto'o Fils	78	Kamerun	4	2012/13	2012-10-04	2	1	-	Wölfli, Marco	-	14	Österreich
Abuhazira, Shimon	-	89	Israel	4	2012/13	2012-10-04	2	1	-	Vercoutre, Remy	Rémy Vercoutre	8	Frankreich
Streller, Marco	-	39	Schweiz	4	2012/13	2012-10-04	2	1	-	van Hout, Kristof	-	10	Belgien
Hernanes	Anderson Hernanes de Carvalho Viana Lima	6	Brasilien	4	2012/13	2012-10-04	2	0	1	Handanovic, Jasmin	Jasmin Handanović	74	Slowenien
Müller, Thomas	-	2	Deutschland	3	2012/13	2012-10-23	2	1	-	Landreau, Mickael	Mickaël Landreau	8	Frankreich
Felipe Melo	Felipe Melo Vicente de Carvalho	6	Brasilien	3	2012/13	2012-10-23	2	0	1	Felgueiras, Mario	Mário Jorge Quintas Felgueiras	48	Portugal
Soldado, Roberto	Roberto Soldado Rillo	3	Spanien	3	2012/13	2012-10-23	2	1	-	Gorbunov, Andrei	-	120	Belarus
Joaquin	Joaquín Sánchez Rodríguez	3	Spanien	3	2012/13	2012-10-24	2	0	0	Amelia, Marco	-	4	Italien
Kerzhakov, Aleksandr	-	40	Russland	3	2012/13	2012-10-24	2	1	-	Proto, Silvio	Silvestro "Silvio" Proto	10	Belgien
Daems, Filip	-	10	Belgien	4	2012/13	2012-10-25	2	1	-	Mandanda, Steve	Steve Mandanda Mpidi	8	Frankreich
Michel	Miguel Alfonso Herrero Javaloyas	3	Spanien	4	2012/13	2012-10-25	2	1	-	Mihaylov, Nikolay	-	38	Bulgarien
Tanase, Cristian	Cristian Tănase	70	Rumänien	4	2012/13	2012-10-25	2	0	1	Söderberg, Ole	Ole Petter Söderberg	44	Schweden
Cavani, Edinson	Edinson Roberto Cavani Gómez	28	Uruguay	4	2012/13	2012-10-25	2	1	-	Lastuvka, Jan	Jan Laštůvka	47	Tschechien
Bobadilla, Raul	Raúl Marcelo Bobadilla	71	Paraguay	4	2012/13	2012-10-25	2	1	-	Brkic, Zeljko	Željko Brkić	9	Serbien
Belhanda, Younes	Younès Belhanda	35	Marokko	3	2012/13	2012-11-06	2	1	-	Carroll, Roy	Roy Eric Carroll	15	Nordirland
Soldado, Roberto	Roberto Soldado Rillo	3	Spanien	3	2012/13	2012-11-07	2	1	-	Gorbunov, Andrei	-	120	Belarus
Alan	Alan Osório da Costa Silva	6	Brasilien	3	2012/13	2012-11-07	2	1	-	De Gea, David	David de Gea Quintana	3	Spanien
Cardozo, Oscar	Óscar René Cardozo Marín	71	Paraguay	3	2012/13	2012-11-07	2	0	0	Rebrov, Artyom	-	40	Russland
Rooney, Wayne	Wayne Mark Rooney	1	England	3	2012/13	2012-11-07	2	1	-	Beto	António Alberto Bastos Pimparel	48	Portugal
Di Natale, Antonio	-	4	Italien	4	2012/13	2012-11-08	2	0	1	Wölfli, Marco	-	14	Österreich
Aduriz, Aritz	Aritz Aduriz Zubeldia	3	Spanien	4	2012/13	2012-11-08	2	1	-	Vercoutre, Remy	Rémy Vercoutre	8	Frankreich
Wilson Eduardo	Wilson Bruno Naval da Costa Eduardo	79	Angola	4	2012/13	2012-11-08	2	1	-	Sergio Asenjo	Sergio Asenjo Andrés	3	Spanien
Huszti, Szabolcs	-	69	Ungarn	4	2012/13	2012-11-08	2	1	-	Hansson, Pär	Pär Johan Åke Hansson	44	Schweden
Agüero, Sergio	Sergio Leonel Agüero del Castillo	7	Argentinien	3	2012/13	2012-11-21	2	1	-	Casillas, Iker	Iker Casillas Fernández	3	Spanien
Santin, Cesar	César Santin	6	Brasilien	4	2012/13	2012-11-22	2	1	-	Pettersen, Espen	Espen Bugge Pettersen	46	Norwegen
Vitolo Anino Bermudez	Víctor José Javier "Vitolo" Añino Bermúdez	3	Spanien	4	2012/13	2012-11-22	2	0	0	Handanovic, Jasmin	Jasmin Handanović	74	Slowenien
Horvath, Pavel	Pavel Horváth	47	Tschechien	4	2012/13	2012-11-22	2	1	-	Ricardo Nunes	Ricardo Jorge Novo Nunes	48	Portugal
Vitolo Anino Bermudez	Víctor José Javier "Vitolo" Añino Bermúdez	3	Spanien	4	2012/13	2012-11-22	2	1	-	Handanovic, Jasmin	Jasmin Handanović	74	Slowenien
Edinho	Arnaldo Edi "Edinho" Lopes da Silva	48	Portugal	4	2012/13	2012-11-22	2	1	-	Kozacik, Matus	-	68	Slowakei
Cavani, Edinson	Edinson Roberto Cavani Gómez	28	Uruguay	4	2012/13	2012-11-22	2	1	-	Turina, Ivan	-	30	Kroatien
Krstanovic, Ivan	Ivan Krstanović	36	Bosnien-Herzegowina	3	2012/13	2012-12-04	2	1	-	Koval, Maksym	Maksym Anatolijowytsch Koval	57	Ukraine
Stokholm, Nicolai	-	45	Dänemark	3	2012/13	2012-12-05	2	0	1	Cech, Petr	Petr Čech	47	Tschechien
Hazard, Eden	Eden Michael Hazard	10	Belgien	3	2012/13	2012-12-05	2	0	1	Hansen, Jesper	-	45	Dänemark
Jonas	Jonas Gonçalves Oliveira	6	Brasilien	3	2012/13	2012-12-05	2	1	-	Elana, Steeve	-	33	Martinique
David Luiz	David Luiz Moreira Marinho	6	Brasilien	3	2012/13	2012-12-05	2	1	-	Hansen, Jesper	-	45	Dänemark
Commons, Kris	Kristian Arran "Kris" Commons	18	Schottland	3	2012/13	2012-12-05	2	1	-	Pesyakov, Sergey	-	40	Russland
Kalinic, Nikola	Nikola Kalinić	30	Kroatien	4	2012/13	2012-12-06	2	1	-	Turina, Ivan	-	30	Kroatien
Hanke, Mike	-	2	Deutschland	4	2012/13	2012-12-06	2	1	-	Günok, Mert	Fehmi Mert Günok	65	Türkei
Refaelov, Lior	-	89	Israel	4	2012/13	2012-12-06	2	1	-	Salin, Romain	Romain Jules Salin	8	Frankreich
Sandor, György	György Sándor	69	Ungarn	4	2012/13	2012-12-07	2	1	-	Marcelo Boeck	-	6	Brasilien
Stranzl, Martin	-	14	Österreich	4	2012/13	2013-02-14	2	1	-	Marchetti, Federico	-	4	Italien
Martins, Obafemi	-	29	Nigeria	4	2012/13	2013-02-14	2	0	0	Megyeri, Balazs	Balázs Megyeri	69	Ungarn
Barkero, Jose Javier	José Javier Barkero Saludes	3	Spanien	4	2012/13	2013-02-14	2	1	-	Megyeri, Balazs	Balázs Megyeri	69	Ungarn
Eto'o, Samuel	Samuel Eto'o Fils	78	Kamerun	4	2012/13	2013-02-14	2	0	1	Zieler, Ron-Robert	-	2	Deutschland
Stranzl, Martin	-	14	Österreich	4	2012/13	2013-02-14	2	0	1	Marchetti, Federico	-	4	Italien
Gusyev, Oleg	-	57	Ukraine	4	2012/13	2013-02-14	2	0	0	Carrasso, Cedric	Cédric Carrasso	8	Frankreich
Marx, Thorben	-	2	Deutschland	4	2012/13	2013-02-14	2	1	-	Marchetti, Federico	-	4	Italien
Eriksen, Christian	Christian Dannemann Eriksen	45	Dänemark	4	2012/13	2013-02-21	1	1	-	Tatarusanu, Ciprian	Ciprian Tătărușanu	70	Rumänien
Rusescu, Raul	Raul Andrei Rusescu	70	Rumänien	4	2012/13	2013-02-21	1	1	-	Vermeer, Kenneth	Kenneth Harold Vermeer	5	Niederlande
Schöne, Lasse	-	45	Dänemark	4	2012/13	2013-02-21	1	0	1	Tatarusanu, Ciprian	Ciprian Tătărușanu	70	Rumänien
Nikolic, Stefan	Stefan Nikolić	103	Montenegro	4	2012/13	2013-02-21	1	1	-	Vermeer, Kenneth	Kenneth Harold Vermeer	5	Niederlande
de Jong, Siem	-	5	Niederlande	4	2012/13	2013-02-21	1	1	-	Tatarusanu, Ciprian	Ciprian Tătărușanu	70	Rumänien
Filip, Lucian	Lucian Ionuț Filip	70	Rumänien	4	2012/13	2013-02-21	1	1	-	Vermeer, Kenneth	Kenneth Harold Vermeer	5	Niederlande
Moisander, Niklas	-	73	Finnland	4	2012/13	2013-02-21	1	0	1	Tatarusanu, Ciprian	Ciprian Tătărușanu	70	Rumänien
Latovlevici, Iasmin	-	70	Rumänien	4	2012/13	2013-02-21	1	1	-	Vermeer, Kenneth	Kenneth Harold Vermeer	5	Niederlande
Ameobi, Shola	Foluwashola "Shola" Ameobi	29	Nigeria	4	2012/13	2013-02-21	2	1	-	Goryainov, Oleksandr	-	57	Ukraine
Seleznev, Yevgen	-	57	Ukraine	4	2012/13	2013-02-21	2	1	-	Sommer, Yann	-	39	Schweiz
Schär, Fabian	Fabian Lukas Schär	39	Schweiz	4	2012/13	2013-02-21	2	1	-	Lastuvka, Jan	Jan Laštůvka	47	Tschechien
Cristian	Cristian Mark Junio Nascimento Oliveira Baroni	6	Brasilien	4	2012/13	2013-02-21	2	1	-	Gorbunov, Andrei	-	120	Belarus
Rusescu, Raul	Raul Andrei Rusescu	70	Rumänien	4	2012/13	2013-03-07	2	1	-	Cech, Petr	Petr Čech	47	Tschechien
Frei, Alexander	-	39	Schweiz	4	2012/13	2013-03-07	2	1	-	Malafeev, Vyacheslav	-	40	Russland
Shirokov, Roman	-	40	Russland	4	2012/13	2013-03-14	2	0	1	Sommer, Yann	-	39	Schweiz
Fernando Torres	Fernando José Torres Sanz	3	Spanien	4	2012/13	2013-03-14	2	0	1	Tatarusanu, Ciprian	Ciprian Tătărușanu	70	Rumänien
Xavi	Xavier Hernández i Creus	3	Spanien	3	2012/13	2013-04-02	2	1	-	Sirigu, Salvatore	-	4	Italien
Natcho, Bibras	-	89	Israel	4	2012/13	2013-04-04	2	1	-	Cech, Petr	Petr Čech	47	Tschechien
Cardozo, Oscar	Óscar René Cardozo Marín	71	Paraguay	4	2012/13	2013-04-04	2	1	-	Krul, Tim	Timothy "Tim" Michael Krul	5	Niederlande
Webo, Pierre	Pierre Achille Webó Kouamo	78	Kamerun	4	2012/13	2013-04-04	2	1	-	Marchetti, Federico	-	4	Italien
Schär, Fabian	Fabian Lukas Schär	39	Schweiz	4	2012/13	2013-04-11	1	1	-	Friedel, Brad	Bradley Howard "Brad" Friedel	43	USA
Huddlestone, Tom	Thomas Andrew "Tom" Huddlestone	1	England	4	2012/13	2013-04-11	1	0	1	Sommer, Yann	-	39	Schweiz
Streller, Marco	-	39	Schweiz	4	2012/13	2013-04-11	1	1	-	Friedel, Brad	Bradley Howard "Brad" Friedel	43	USA
Sigurdsson, Gylfi	Gylfi Þór Sigurðsson	13	Island	4	2012/13	2013-04-11	1	1	-	Sommer, Yann	-	39	Schweiz
Frei, Fabian	-	39	Schweiz	4	2012/13	2013-04-11	1	1	-	Friedel, Brad	Bradley Howard "Brad" Friedel	43	USA
Adebayor, Emmanuel	Sheyi Emmanuel Adebayor	31	Togo	4	2012/13	2013-04-11	1	0	0	Sommer, Yann	-	39	Schweiz
Diaz, Marcelo	Marcelo Alfonso Díaz Rojas	25	Chile	4	2012/13	2013-04-11	1	1	-	Friedel, Brad	Bradley Howard "Brad" Friedel	43	USA
Natcho, Bibras	-	89	Israel	4	2012/13	2013-04-11	2	1	-	Cech, Petr	Petr Čech	47	Tschechien
Lewandowski, Robert	-	61	Polen	3	2012/13	2013-04-24	2	1	-	Diego Lopez	Diego López Rodríguez	3	Spanien
Cristian	Cristian Mark Junio Nascimento Oliveira Baroni	6	Brasilien	4	2012/13	2013-04-25	2	0	0	Artur Moraes	Artur Guilherme Moraes Gusmão	6	Brasilien
Schär, Fabian	Fabian Lukas Schär	39	Schweiz	4	2012/13	2013-04-25	2	1	-	Cech, Petr	Petr Čech	47	Tschechien
Kuijt, Dirk	-	5	Niederlande	4	2012/13	2013-05-02	2	1	-	Artur Moraes	Artur Guilherme Moraes Gusmão	6	Brasilien
Cardozo, Oscar	Óscar René Cardozo Marín	71	Paraguay	4	2012/13	2013-05-15	2	1	-	Cech, Petr	Petr Čech	47	Tschechien
Gündogan, Ilkay	İlkay Gündoğan	2	Deutschland	3	2012/13	2013-05-25	2	1	-	Neuer, Manuel	Manuel Peter Neuer	2	Deutschland
Ibrahimovic, Zlatan	Zlatan Ibrahimović	44	Schweden	3	2013/14	2013-09-17	2	0	1	Roberto	Roberto Jiménez Gago	3	Spanien
Sigthorsson, Kolbeinn	Kolbeinn Sigþórsson	13	Island	3	2013/14	2013-09-18	2	0	1	Victor Valdes	Víctor Valdés Arribas	3	Spanien
Ayew, Jordan	André Morgan Rami Ayew	24	Ghana	3	2013/14	2013-09-18	2	1	-	Szczesny, Wojciech	-	61	Polen
Sangoy, Gaston	Gastón Sangoy	7	Argentinien	4	2013/14	2013-09-19	2	1	-	Onur	Onur Recep Kıvrak	65	Türkei
Schuster, Julian	-	2	Deutschland	4	2013/14	2013-09-19	2	1	-	Kovar, Premysl	Přemysl Kovář	47	Tschechien
Jonathan Soriano	Jonatan Soriano Casas	3	Spanien	4	2013/14	2013-09-19	2	1	-	Ellegaard, Kevin	Kevin Stuhr Ellegaard	45	Dänemark
Canas, Roger	Roger Cañas Henao	53	Kolumbien	4	2013/14	2013-09-19	2	1	-	Jacobo	-	3	Spanien
Moussa Maazou, Ouwu	Ouwo Moussa Maâzou	130	Niger	4	2013/14	2013-09-19	2	1	-	Vargic, Ivan	Ivan Vargić	30	Kroatien
Itzhaki, Barak	-	89	Israel	4	2013/14	2013-09-19	2	0	1	Urko Pardo	Rafael Pardo Goas	59	Zypern
Lewandowski, Robert	-	61	Polen	3	2013/14	2013-10-01	2	1	-	Mandanda, Steve	Steve Mandanda Mpidi	8	Frankreich
Balotelli, Mario	Mario Barwuah Balotelli	4	Italien	3	2013/14	2013-10-01	2	1	-	Cillessen, Jasper	Jacobus Antonius Peter "Jasper" Cillessen	5	Niederlande
Mitrovic, Aleksandar	Aleksandar Mitrović	9	Serbien	3	2013/14	2013-10-02	2	0	1	Roberto	Roberto Jiménez Gago	3	Spanien
Vela, Carlos	Carlos Alberto Vela Garrido	41	Mexiko	3	2013/14	2013-10-02	2	0	1	Leno, Bernd	-	2	Deutschland
Vidal, Arturo	Arturo Erasmo Vidal Pardo	25	Chile	3	2013/14	2013-10-02	2	1	-	Muslera, Fernando	Néstor Fernando Muslera Micol	28	Uruguay
Karanovic, Goran	Goran Karanović	39	Schweiz	4	2013/14	2013-10-03	2	0	1	Tremmel, Gerhard	Gerhard Martin "Gerry" Tremmel	2	Deutschland
Sangoy, Gaston	Gastón Sangoy	7	Argentinien	4	2013/14	2013-10-03	2	0	0	Skaba, Wojciech	-	61	Polen
Rodriguez, Gonzalo	Gonzalo Javier Rodríguez	7	Argentinien	4	2013/14	2013-10-03	2	1	-	Boyko, Denys	-	57	Ukraine
Seleznev, Yevgen	-	57	Ukraine	4	2013/14	2013-10-03	2	1	-	Neto	Norberto Murara Neto	6	Brasilien
Perotti, Diego	-	7	Argentinien	4	2013/14	2013-10-03	2	1	-	Baumann, Oliver	-	2	Deutschland
Forrest, James	-	18	Schottland	3	2013/14	2013-10-22	2	1	-	Cillessen, Jasper	Jacobus Antonius Peter "Jasper" Cillessen	5	Niederlande
Ribery, Franck	Franck Henry Pierre Ribéry	8	Frankreich	3	2013/14	2013-10-23	2	1	-	Kozacik, Matus	-	68	Slowakei
Cristiano Ronaldo	Cristiano Ronaldo dos Santos Aveiro	48	Portugal	3	2013/14	2013-10-23	2	1	-	Buffon, Gianluigi	-	4	Italien
Rolfes, Simon	-	2	Deutschland	3	2013/14	2013-10-23	2	1	-	Pyatov, Andriy	-	57	Ukraine
Stoch, Miroslav	-	68	Slowakei	4	2013/14	2013-10-24	2	0	1	Saranov, Bojan	Bojan Šaranov	9	Serbien
Stoch, Miroslav	-	68	Slowakei	4	2013/14	2013-10-24	2	0	1	Saranov, Bojan	Bojan Šaranov	9	Serbien
Mujangi Bia, Geoffrey	-	10	Belgien	4	2013/14	2013-10-24	2	1	-	Gulacsi, Peter	Péter Gulácsi	69	Ungarn
Cisse, Djibril	Djibril Cissé	8	Frankreich	4	2013/14	2013-10-24	2	1	-	Tremmel, Gerhard	Gerhard Martin "Gerry" Tremmel	2	Deutschland
Agüero, Sergio	Sergio Leonel Agüero del Castillo	7	Argentinien	3	2013/14	2013-11-05	2	1	-	Akinfejew, Igor Wladimirowitsch	-	40	Russland
Vidal, Arturo	Arturo Erasmo Vidal Pardo	25	Chile	3	2013/14	2013-11-05	2	1	-	Casillas, Iker	Iker Casillas Fernández	3	Spanien
van Persie, Robin	-	5	Niederlande	3	2013/14	2013-11-05	2	0	0	Bravo, Claudio	Claudio Andrés Bravo Muñoz	25	Chile
Doumbia, Seydou	-	20	Elfenbeinküste	3	2013/14	2013-11-05	2	1	-	Pantilimon, Costel	Costel Fane Pantilimon	70	Rumänien
Messi, Lionel	Lionel "Leo" Andrés Messi Cuccittini	7	Argentinien	3	2013/14	2013-11-06	2	1	-	Abbiati, Christian	-	4	Italien
Hulk	Givanildo "Hulk" Vieira de Souza	6	Brasilien	3	2013/14	2013-11-06	2	0	1	Helton	Helton da Silva Arruda	6	Brasilien
Diego Costa	Diego da Silva Costa	3	Spanien	3	2013/14	2013-11-06	2	0	1	Lindner, Heinz	-	14	Österreich
Kara Mbodji	Serigne Modou Kara Mbodji	12	Senegal	4	2013/14	2013-11-07	2	1	-	Novota, Jan	Ján Novota	68	Slowakei
Hazard, Thorgan	Thorgan Ganael Francis Hazard	10	Belgien	4	2013/14	2013-11-07	2	1	-	Handanovic, Jasmin	Jasmin Handanović	74	Slowenien
Jonas	Jonas Gonçalves Oliveira	6	Brasilien	4	2013/14	2013-11-07	2	0	1	Lopar, Daniel	-	39	Schweiz
Meier, Alexander	Alexander "Alex" Meier	2	Deutschland	4	2013/14	2013-11-07	2	1	-	Juan Pablo	Juan Pablo Colinas Ferreras	3	Spanien
Defoe, Jermain	Jermain Colin Defoe	1	England	4	2013/14	2013-11-07	2	1	-	Tomic, Vjekoslav	Vjekoslav Tomić	30	Kroatien
Zahavi, Eran	-	89	Israel	4	2013/14	2013-11-07	2	1	-	Trapp, Kevin	-	2	Deutschland
Reus, Marco	-	2	Deutschland	3	2013/14	2013-11-26	2	1	-	Reina, Jose Manuel	José Manuel "Pepe" Reina	3	Spanien
Özil, Mesut	-	2	Deutschland	3	2013/14	2013-11-26	2	0	1	Mandanda, Steve	Steve Mandanda Mpidi	8	Frankreich
Xavi	Xavier Hernández i Creus	3	Spanien	3	2013/14	2013-11-26	2	1	-	Cillessen, Jasper	Jacobus Antonius Peter "Jasper" Cillessen	5	Niederlande
Vidal, Arturo	Arturo Erasmo Vidal Pardo	25	Chile	3	2013/14	2013-11-27	2	1	-	Wiland, Johan	-	44	Schweden
Agüero, Sergio	Sergio Leonel Agüero del Castillo	7	Argentinien	3	2013/14	2013-11-27	2	1	-	Kozacik, Matus	-	68	Slowakei
Vidal, Arturo	Arturo Erasmo Vidal Pardo	25	Chile	3	2013/14	2013-11-27	2	1	-	Wiland, Johan	-	44	Schweden
Honda, Keisuke	-	34	Japan	3	2013/14	2013-11-27	2	1	-	Neuer, Manuel	Manuel Peter Neuer	2	Deutschland
Müller, Thomas	-	2	Deutschland	3	2013/14	2013-11-27	2	1	-	Akinfejew, Igor Wladimirowitsch	-	40	Russland
Vossen, Jelle	-	10	Belgien	4	2013/14	2013-11-28	2	1	-	Koval, Maksym	Maksym Anatolijowytsch Koval	57	Ukraine
Eric	Eric de Oliveira Pereira	6	Brasilien	4	2013/14	2013-11-28	2	1	-	Boyko, Denys	-	57	Ukraine
Sangoy, Gaston	Gastón Sangoy	7	Argentinien	4	2013/14	2013-11-28	2	1	-	Onur	Onur Recep Kıvrak	65	Türkei
Lima	Rodrigo José Lima dos Santos	6	Brasilien	3	2013/14	2013-12-10	2	1	-	Sirigu, Salvatore	-	4	Italien
Saviola, Javier	Javier Pedro Saviola Fernández	7	Argentinien	3	2013/14	2013-12-10	2	0	1	Proto, Silvio	Silvestro "Silvio" Proto	10	Belgien
Kolarov, Aleksandar	-	9	Serbien	3	2013/14	2013-12-10	2	1	-	Neuer, Manuel	Manuel Peter Neuer	2	Deutschland
Weiss, Vladimir	Vladimír Weiss	68	Slowakei	3	2013/14	2013-12-10	2	0	1	Proto, Silvio	Silvestro "Silvio" Proto	10	Belgien
Cristiano Ronaldo	Cristiano Ronaldo dos Santos Aveiro	48	Portugal	3	2013/14	2013-12-10	2	0	1	Wiland, Johan	-	44	Schweden
Dominguez, Alejandro	Alejandro Damián "El Chori" Domínguez	7	Argentinien	3	2013/14	2013-12-10	2	1	-	Mitrovic, Aleksandar	Aleksandar Mitrović	9	Serbien
Josue	Josué Filipe Soares Pesqueira	48	Portugal	3	2013/14	2013-12-11	2	0	1	Aranzubia, Daniel	-	3	Spanien
Lucas Perez	Lucas Pérez Martínez	3	Spanien	4	2013/14	2013-12-12	2	1	-	de Winter, Yves	-	10	Belgien
Jordi Gomez	Jordi Gómez García-Penche	3	Spanien	4	2013/14	2013-12-12	2	1	-	Handanovic, Jasmin	Jasmin Handanović	74	Slowenien
Mezga, Dejan	-	30	Kroatien	4	2013/14	2013-12-12	2	0	1	Carson, Scott	Scott Paul Carson	1	England
Mezga, Dejan	-	30	Kroatien	4	2013/14	2013-12-12	2	1	-	Carson, Scott	Scott Paul Carson	1	England
Canas, Roger	Roger Cañas Henao	53	Kolumbien	4	2013/14	2013-12-12	2	1	-	Edry, Amir	-	89	Israel
Gomis, Bafetimbi	Bafétimbi "Bafé" Gomis	8	Frankreich	4	2013/14	2013-12-12	2	1	-	Douglas	Douglas Renato de Jesus	6	Brasilien
Soldado, Roberto	Roberto Soldado Rillo	3	Spanien	4	2013/14	2013-12-12	2	1	-	Pomazan, Evgeniy	-	40	Russland
Gorter, Donny	-	5	Niederlande	4	2013/14	2013-12-12	2	1	-	Glykos, Panagiotis	Panagiotis Georgios Glykos	62	Griechenland
Zahavi, Eran	-	89	Israel	4	2013/14	2013-12-12	2	1	-	Olimpa, Kevin	Kévin Jacques Olimpa	33	Martinique
Natcho, Bibras	-	89	Israel	4	2013/14	2013-12-12	2	1	-	Bossut, Sammy	-	10	Belgien
Ibrahimovic, Zlatan	Zlatan Ibrahimović	44	Schweden	3	2013/14	2014-02-18	2	1	-	Leno, Bernd	-	2	Deutschland
Messi, Lionel	Lionel "Leo" Andrés Messi Cuccittini	7	Argentinien	3	2013/14	2014-02-18	2	1	-	Hart, Joe	Charles Joseph John "Joe" Hart	1	England
Özil, Mesut	-	2	Deutschland	3	2013/14	2014-02-19	2	0	1	Neuer, Manuel	Manuel Peter Neuer	2	Deutschland
Alaba, David	David Olatukunbo Alaba	14	Österreich	3	2013/14	2014-02-19	2	0	0	Szczesny, Wojciech	-	61	Polen
Dyakov, Svetoslav	-	38	Bulgarien	4	2013/14	2014-02-20	2	0	1	Berisha, Etrit	-	72	Albanien
Jonathan Soriano	Jonatan Soriano Casas	3	Spanien	4	2013/14	2014-02-20	2	1	-	Cillessen, Jasper	Jacobus Antonius Peter "Jasper" Cillessen	5	Niederlande
Aquilani, Alberto	-	4	Italien	4	2013/14	2014-02-20	2	1	-	Dubravka, Martin	Martin Dúbravka	68	Slowakei
Felipe Anderson	Felipe Anderson Pereira Gomes	6	Brasilien	4	2013/14	2014-02-20	2	0	1	Stoyanov, Vladislav	-	38	Bulgarien
Eremenko, Roman	-	73	Finnland	4	2013/14	2014-02-20	2	1	-	Adan, Antonio	Antonio Adán Garrido	3	Spanien
Konoplyanka, Yevgen	-	57	Ukraine	4	2013/14	2014-02-20	2	1	-	Friedel, Brad	Bradley Howard "Brad" Friedel	43	USA
Hulk	Givanildo "Hulk" Vieira de Souza	6	Brasilien	3	2013/14	2014-02-25	2	1	-	Weidenfeller, Roman	-	2	Deutschland
Lima	Rodrigo José Lima dos Santos	6	Brasilien	4	2013/14	2014-02-27	2	1	-	Glykos, Panagiotis	Panagiotis Georgios Glykos	62	Griechenland
Müller, Thomas	-	2	Deutschland	3	2013/14	2014-03-11	2	0	1	Fabianski, Lukasz	Łukasz Fabiański	61	Polen
Rolfes, Simon	-	2	Deutschland	3	2013/14	2014-03-12	2	0	1	Sirigu, Salvatore	-	4	Italien
Bezjak, Roman	-	74	Slowenien	4	2013/14	2014-03-13	2	0	1	Diego Alves	Diego Alves Carreira	6	Brasilien
Johannsson, Aron	Aron Jóhannsson	43	USA	4	2013/14	2014-03-13	2	1	-	Kerzhakov, Mikhail	Mikhail Anatolyevich Kerzhakov	40	Russland
van Persie, Robin	-	5	Niederlande	3	2013/14	2014-03-19	2	1	-	Roberto	Roberto Jiménez Gago	3	Spanien
Vitolo Machín Pérez	Víctor "Vitolo" Machín Pérez	3	Spanien	4	2013/14	2014-03-20	1	0	1	Adan, Antonio	Antonio Adán Garrido	3	Spanien
Ruben Castro	Rubén Castro Martín	3	Spanien	4	2013/14	2014-03-20	1	1	-	Beto	António Alberto Bastos Pimparel	48	Portugal
Coke	Jorge Andújar Moreno	3	Spanien	4	2013/14	2014-03-20	1	1	-	Adan, Antonio	Antonio Adán Garrido	3	Spanien
Salva Sevilla	Salvador Sevilla López	3	Spanien	4	2013/14	2014-03-20	1	1	-	Beto	António Alberto Bastos Pimparel	48	Portugal
Gameiro, Kevin	Kévin Gameiro	8	Frankreich	4	2013/14	2014-03-20	1	1	-	Adan, Antonio	Antonio Adán Garrido	3	Spanien
Amaya, Antonio	Antonio Amaya Carazo	3	Spanien	4	2013/14	2014-03-20	1	1	-	Beto	António Alberto Bastos Pimparel	48	Portugal
Alberto Moreno	Alberto Moreno Pérez	3	Spanien	4	2013/14	2014-03-20	1	1	-	Adan, Antonio	Antonio Adán Garrido	3	Spanien
N'Diaye, Alfred	Alfred John Momar N'Diaye	12	Senegal	4	2013/14	2014-03-20	1	0	0	Beto	António Alberto Bastos Pimparel	48	Portugal
Rakitic, Ivan	Ivan Rakitić	30	Kroatien	4	2013/14	2014-03-20	1	1	-	Adan, Antonio	Antonio Adán Garrido	3	Spanien
Nono	José Antonio Delgado Villar	3	Spanien	4	2013/14	2014-03-20	1	0	0	Beto	António Alberto Bastos Pimparel	48	Portugal
Tecl, Stanislav	-	47	Tschechien	4	2013/14	2014-03-20	2	0	0	Lopes, Anthony	-	48	Portugal
Lima	Rodrigo José Lima dos Santos	6	Brasilien	4	2013/14	2014-03-20	2	1	-	Friedel, Brad	Bradley Howard "Brad" Friedel	43	USA
di Maria, Angel	Ángel Fabián Di María Hernández	7	Argentinien	3	2013/14	2014-04-08	2	0	1	Weidenfeller, Roman	-	2	Deutschland
Rakitic, Ivan	Ivan Rakitić	30	Kroatien	4	2013/14	2014-04-10	2	1	-	Fabiano Freitas	Fabiano Ribeiro de Freitas	6	Brasilien
Diego Costa	Diego da Silva Costa	3	Spanien	3	2013/14	2014-04-30	2	1	-	Schwarzer, Mark	-	27	Australien
Lima	Rodrigo José Lima dos Santos	6	Brasilien	4	2013/14	2014-05-14	1	1	-	Beto	António Alberto Bastos Pimparel	48	Portugal
Bacca, Carlos	Carlos Arturo Bacca Ahumada	53	Kolumbien	4	2013/14	2014-05-14	1	1	-	Oblak, Jan	-	74	Slowenien
Cardozo, Oscar	Óscar René Cardozo Marín	71	Paraguay	4	2013/14	2014-05-14	1	0	1	Beto	António Alberto Bastos Pimparel	48	Portugal
Mbia, Stephane	Stéphane Mbia Etoundi	78	Kamerun	4	2013/14	2014-05-14	1	1	-	Oblak, Jan	-	74	Slowenien
Rodrigo Moreno	Rodrigo Moreno Machado	3	Spanien	4	2013/14	2014-05-14	1	0	1	Beto	António Alberto Bastos Pimparel	48	Portugal
Coke	Jorge Andújar Moreno	3	Spanien	4	2013/14	2014-05-14	1	1	-	Oblak, Jan	-	74	Slowenien
Luisao	Ânderson Luís "Luisão" da Silva	6	Brasilien	4	2013/14	2014-05-14	1	1	-	Beto	António Alberto Bastos Pimparel	48	Portugal
Gameiro, Kevin	Kévin Gameiro	8	Frankreich	4	2013/14	2014-05-14	1	1	-	Oblak, Jan	-	74	Slowenien
Cristiano Ronaldo	Cristiano Ronaldo dos Santos Aveiro	48	Portugal	3	2013/14	2014-05-24	2	1	-	Courtois, Thibaut	Thibaut Nicolas Marc Courtois	10	Belgien
Neymar	Neymar da Silva Santos Júnior	6	Brasilien	1	2014	2014-06-12	2	1	-	Pletikosa, Stipe	-	30	Kroatien
Xabi Alonso	Xabier "Xabi" Alonso Olano	3	Spanien	1	2014	2014-06-13	2	1	-	Cillessen, Jasper	Jacobus Antonius Peter Cillessen	5	Niederlande
Cavani, Edinson	Edinson Roberto Cavani Gómez	28	Uruguay	1	2014	2014-06-14	2	1	-	Navas, Keylor	Keilor Antonio Navas Gamboa	90	Costa Rica
Benzema, Karim	Karim Mostafa Benzema	8	Frankreich	1	2014	2014-06-15	2	1	-	Valladares, Noel	Noel Eduardo Valladares Bonilla	100	Honduras
Müller, Thomas	-	2	Deutschland	1	2014	2014-06-16	2	1	-	Patricio, Rui	Rui Pedro dos Santos Patrício	48	Portugal
Feghouli, Sofiane	-	19	Algerien	1	2014	2014-06-17	2	1	-	Courtois, Thibaut	Thibaut Nicolas Marc Courtois	10	Belgien
Jedinak, Mile	Michael John „Mile“ Jedinak	27	Australien	1	2014	2014-06-18	2	1	-	Cillessen, Jasper	Jacobus Antonius Peter Cillessen	5	Niederlande
Benzema, Karim	Karim Mostafa Benzema	8	Frankreich	1	2014	2014-06-20	2	0	0	Benaglio, Diego	Diego Orlando Benaglio	39	Schweiz
Cuadrado, Juan	Juan Guillermo Cuadrado Bello	53	Kolumbien	1	2014	2014-06-24	2	1	-	Kawashima, Eiji	-	34	Japan
Samaras, Giorgos	-	62	Griechenland	1	2014	2014-06-24	2	1	-	Copa	Barry Boubacar	20	Elfenbeinküste
David Luiz	David Luiz Moreira Marinho	6	Brasilien	1	2014	2014-06-28	1	1	-	Bravo, Claudio	Claudio Andrés Bravo Muñoz	25	Chile
Pinilla, Mauricio	Mauricio Ricardo Pinilla Ferrera	25	Chile	1	2014	2014-06-28	1	0	0	Julio Cesar	Júlio César Soares de Espíndola	6	Brasilien
Willian	Willian Borges da Silva	6	Brasilien	1	2014	2014-06-28	1	0	1	Bravo, Claudio	Claudio Andrés Bravo Muñoz	25	Chile
Sanchez, Alexis	Alexis Alejandro Sánchez Sánchez	25	Chile	1	2014	2014-06-28	1	0	0	Julio Cesar	Júlio César Soares de Espíndola	6	Brasilien
Marcelo	Marcelo Vieira da Silva Júnior	6	Brasilien	1	2014	2014-06-28	1	1	-	Bravo, Claudio	Claudio Andrés Bravo Muñoz	25	Chile
Aranguiz, Charles	Charles Mariano Aránguiz Sandoval	25	Chile	1	2014	2014-06-28	1	1	-	Julio Cesar	Júlio César Soares de Espíndola	6	Brasilien
Hulk	Givanildo "Hulk" Vieira de Souza	6	Brasilien	1	2014	2014-06-28	1	0	0	Bravo, Claudio	Claudio Andrés Bravo Muñoz	25	Chile
Diaz, Marcelo	Marcelo Alfonso Díaz Rojas	25	Chile	1	2014	2014-06-28	1	1	-	Julio Cesar	Júlio César Soares de Espíndola	6	Brasilien
Neymar	Neymar da Silva Santos Júnior	6	Brasilien	1	2014	2014-06-28	1	1	-	Bravo, Claudio	Claudio Andrés Bravo Muñoz	25	Chile
Jara, Gonzalo	Gonzalo Alejandro Jara Reyes	25	Chile	1	2014	2014-06-28	1	0	1	Julio Cesar	Júlio César Soares de Espíndola	6	Brasilien
Borges, Celso	Celso Borges Mora	90	Costa Rica	1	2014	2014-06-29	1	1	-	Karnezis, Orestis	Orestis-Spyrido Ioannis Karnezis	62	Griechenland
Mitroglou, Konstantinos	Konstantinos „Kostas“ Mitroglou	62	Griechenland	1	2014	2014-06-29	1	1	-	Navas, Keylor	Keilor Antonio Navas Gamboa	90	Costa Rica
Ruiz, Bryan	Bryan Jafet Ruiz González	90	Costa Rica	1	2014	2014-06-29	1	1	-	Karnezis, Orestis	Orestis-Spyrido Ioannis Karnezis	62	Griechenland
Christodoulopoulos, Lazaros	-	62	Griechenland	1	2014	2014-06-29	1	1	-	Navas, Keylor	Keilor Antonio Navas Gamboa	90	Costa Rica
Gonzalez, Giancarlo	Giancarlo González Castro	90	Costa Rica	1	2014	2014-06-29	1	1	-	Karnezis, Orestis	Orestis-Spyrido Ioannis Karnezis	62	Griechenland
Holebas, Jose	José Holebas	62	Griechenland	1	2014	2014-06-29	1	1	-	Navas, Keylor	Keilor Antonio Navas Gamboa	90	Costa Rica
Campbell, Joel	Joel Nathaniel Campbell Samuels	90	Costa Rica	1	2014	2014-06-29	1	1	-	Karnezis, Orestis	Orestis-Spyrido Ioannis Karnezis	62	Griechenland
Gekas, Theofanis	Theofanis „Fanis“ Gekas	62	Griechenland	1	2014	2014-06-29	1	0	0	Navas, Keylor	Keilor Antonio Navas Gamboa	90	Costa Rica
Umana, Michael	Michael Umaña Corrales	90	Costa Rica	1	2014	2014-06-29	1	1	-	Karnezis, Orestis	Orestis-Spyrido Ioannis Karnezis	62	Griechenland
Huntelaar, Klaas-Jan	-	5	Niederlande	1	2014	2014-06-29	2	1	-	Ochoa, Guillermo	Francisco Guillermo Ochoa Magaña	41	Mexiko
James	James David Rodríguez Rubio	53	Kolumbien	1	2014	2014-07-04	2	1	-	Julio Cesar	Júlio César Soares de Espíndola	6	Brasilien
Borges, Celso	Celso Borges Mora	90	Costa Rica	1	2014	2014-07-05	1	1	-	Cillessen, Jasper	Jacobus Antonius Peter Cillessen	5	Niederlande
van Persie, Robin	-	5	Niederlande	1	2014	2014-07-05	1	1	-	Navas, Keylor	Keilor Antonio Navas Gamboa	90	Costa Rica
Ruiz, Bryan	Bryan Jafet Ruiz González	90	Costa Rica	1	2014	2014-07-05	1	0	0	Cillessen, Jasper	Jacobus Antonius Peter Cillessen	5	Niederlande
Robben, Arjen	-	5	Niederlande	1	2014	2014-07-05	1	1	-	Navas, Keylor	Keilor Antonio Navas Gamboa	90	Costa Rica
Gonzalez, Giancarlo	Giancarlo González Castro	90	Costa Rica	1	2014	2014-07-05	1	1	-	Cillessen, Jasper	Jacobus Antonius Peter Cillessen	5	Niederlande
Sneijder, Wesley	-	5	Niederlande	1	2014	2014-07-05	1	1	-	Navas, Keylor	Keilor Antonio Navas Gamboa	90	Costa Rica
Bolanos, Christian	Christian Bolaños Navarro	90	Costa Rica	1	2014	2014-07-05	1	1	-	Cillessen, Jasper	Jacobus Antonius Peter Cillessen	5	Niederlande
Kuyt, Dirk	-	5	Niederlande	1	2014	2014-07-05	1	1	-	Navas, Keylor	Keilor Antonio Navas Gamboa	90	Costa Rica
Umana, Michael	Michael Umaña Corrales	90	Costa Rica	1	2014	2014-07-05	1	0	0	Cillessen, Jasper	Jacobus Antonius Peter Cillessen	5	Niederlande
Vlaar, Ron	Ron Peter Vlaar	5	Niederlande	1	2014	2014-07-09	1	0	0	Romero, Sergio	Sergio Germán Romero	7	Argentinien
Messi, Lionel	Lionel „Leo“ Andrés Messi Cuccittini	7	Argentinien	1	2014	2014-07-09	1	1	-	Cillessen, Jasper	Jacobus Antonius Peter Cillessen	5	Niederlande
Robben, Arjen	-	5	Niederlande	1	2014	2014-07-09	1	1	-	Romero, Sergio	Sergio Germán Romero	7	Argentinien
Garay, Ezequiel	Ezequiel Marcelo Garay	7	Argentinien	1	2014	2014-07-09	1	1	-	Cillessen, Jasper	Jacobus Antonius Peter Cillessen	5	Niederlande
Sneijder, Wesley	-	5	Niederlande	1	2014	2014-07-09	1	0	1	Romero, Sergio	Sergio Germán Romero	7	Argentinien
Agüero, Sergio	Sergio Leonel Agüero del Castillo	7	Argentinien	1	2014	2014-07-09	1	1	-	Cillessen, Jasper	Jacobus Antonius Peter Cillessen	5	Niederlande
Kuyt, Dirk	-	5	Niederlande	1	2014	2014-07-09	1	1	-	Romero, Sergio	Sergio Germán Romero	7	Argentinien
Rodriguez, Maxi	Maximiliano „Maxi“ Rubén Rodríguez	7	Argentinien	1	2014	2014-07-09	1	1	-	Cillessen, Jasper	Jacobus Antonius Peter Cillessen	5	Niederlande
van Persie, Robin	-	5	Niederlande	1	2014	2014-07-12	2	1	-	Julio Cesar	Júlio César Soares de Espíndola	6	Brasilien
Gerrard, Steven	Steven George Gerrard	1	England	3	2014/15	2014-09-16	2	1	-	Borjan, Milan	-	26	Kanada
Higuain, Gonzalo	Gonzalo Gerardo Higuaín	7	Argentinien	4	2014/15	2014-09-18	2	1	-	Bicik, David	David Bičík	47	Tschechien
de Jong, Luuk	-	5	Niederlande	4	2014/15	2014-09-18	2	1	-	Kieszek, Pawel	Paweł Kieszek	61	Polen
Baines, Leighton	Leighton John Baines	1	England	4	2014/15	2014-09-18	2	1	-	Benaglio, Diego	Diego Orlando Benaglio	39	Schweiz
Rusescu, Raul	Raul Andrei Rusescu	70	Rumänien	4	2014/15	2014-09-18	2	1	-	Christensen, Carsten	-	45	Dänemark
Cornelius, Andreas	Andreas Evald Cornelius	45	Dänemark	4	2014/15	2014-09-18	2	0	1	Toni Doblas	Antonio Doblas Santana	3	Spanien
Agüero, Sergio	Sergio Leonel Agüero del Castillo	7	Argentinien	3	2014/15	2014-09-30	2	1	-	Skorupski, Lukasz	Łukasz Skorupski	40	Russland
Müller, Thomas	-	2	Deutschland	3	2014/15	2014-09-30	2	1	-	Akinfejew, Igor Wladimirowitsch	-	40	Russland
Manduca, Gustavo	-	6	Brasilien	3	2014/15	2014-09-30	2	1	-	Cillessen, Jasper	Jacobus Antonius Peter "Jasper" Cillessen	5	Niederlande
Brahimi, Yacine	-	19	Algerien	3	2014/15	2014-09-30	2	0	1	Pyatov, Andriy	-	57	Ukraine
Cristiano Ronaldo	Cristiano Ronaldo dos Santos Aveiro	48	Portugal	3	2014/15	2014-10-01	2	0	1	Stoyanov, Vladislav	-	38	Bulgarien
Cristiano Ronaldo	Cristiano Ronaldo dos Santos Aveiro	48	Portugal	3	2014/15	2014-10-01	2	1	-	Stoyanov, Vladislav	-	38	Bulgarien
Yilmaz, Burak	Burak Yılmaz	65	Türkei	3	2014/15	2014-10-01	2	1	-	Ospina, David	David Ospina Ramírez	53	Kolumbien
Calhanoglu, Hakan	Hakan Çalhanoğlu	65	Türkei	3	2014/15	2014-10-01	2	1	-	Julio Cesar	Júlio César Soares de Espíndola	6	Brasilien
Kalinic, Nikola	Nikola Kalinić	30	Kroatien	4	2014/15	2014-10-02	2	0	1	Ruffier, Stephane	-	8	Frankreich
Kramaric, Andrej	Andrej Kramarić	30	Kroatien	4	2014/15	2014-10-02	2	1	-	Beto	António Alberto Bastos Pimparel	48	Portugal
Origi, Divock	Divock Okoth Origi	10	Belgien	4	2014/15	2014-10-02	2	1	-	Benaglio, Diego	Diego Orlando Benaglio	39	Schweiz
Ba, Demba	-	12	Senegal	4	2014/15	2014-10-02	2	1	-	Lloris, Hugo	Hugo Hadrien Dominique Lloris	8	Frankreich
Quagliarella, Fabio	-	4	Italien	4	2014/15	2014-10-02	2	1	-	Andersen, Stephan	Stephan Maigaard Andersen	45	Dänemark
Drogba, Didier	Didier Yves Drogba Tébily	20	Elfenbeinküste	3	2014/15	2014-10-21	2	1	-	Handanovic, Jasmin	Jasmin Handanović	74	Slowenien
Luiz Adriano	Luiz Adriano de Souza da Silva	6	Brasilien	3	2014/15	2014-10-21	2	1	-	Chernik, Sergey	-	120	Belarus
Müller, Thomas	-	2	Deutschland	3	2014/15	2014-10-21	2	1	-	de Sanctis, Morgan	-	4	Italien
Adrien Silva	Adrien Sébastien Perruchet Silva	48	Portugal	3	2014/15	2014-10-21	2	1	-	Fährmann, Ralf	-	2	Deutschland
Ibraimi, Agim	-	122	Nordmazedonien	3	2014/15	2014-10-21	2	0	0	Cech, Petr	Petr Čech	47	Tschechien
Hazard, Eden	Eden Michael Hazard	10	Belgien	3	2014/15	2014-10-21	2	1	-	Handanovic, Jasmin	Jasmin Handanović	74	Slowenien
Luiz Adriano	Luiz Adriano de Souza da Silva	6	Brasilien	3	2014/15	2014-10-21	2	1	-	Chernik, Sergey	-	120	Belarus
Natcho, Bibras	-	89	Israel	3	2014/15	2014-10-21	2	1	-	Hart, Joe	Charles Joseph John "Joe" Hart	1	England
Choupo-Moting, Eric Maxim	Jean-Eric Maxim Choupo-Moting	78	Kamerun	3	2014/15	2014-10-21	2	1	-	Rui Patricio	Rui Pedro dos Santos Patrício	48	Portugal
Vrdoljak, Ivica	-	30	Kroatien	4	2014/15	2014-10-22	2	0	1	Goryainov, Oleksandr	-	57	Ukraine
Jaja	Jackson Avelino "Jaja" Coelho	6	Brasilien	4	2014/15	2014-10-22	2	0	1	Kuciak, Dusan	Dušan Kuciak	68	Slowakei
Granqvist, Andreas	-	44	Schweden	4	2014/15	2014-10-23	2	1	-	Benaglio, Diego	Diego Orlando Benaglio	39	Schweiz
Kleber	Kléber Laube Pinheiro	6	Brasilien	4	2014/15	2014-10-23	2	0	1	Gabulov, Vladimir	-	40	Russland
Kramaric, Andrej	Andrej Kramarić	30	Kroatien	4	2014/15	2014-10-23	2	1	-	Vermeer, Kenneth	Kenneth Harold Vermeer	5	Niederlande
Arteta, Mikel	Mikel Amatriain Arteta	3	Spanien	3	2014/15	2014-11-04	2	1	-	Proto, Silvio	Silvestro "Silvio" Proto	10	Belgien
Vanden Borre, Anthony	-	10	Belgien	3	2014/15	2014-11-04	2	1	-	Szczesny, Wojciech	-	61	Polen
Vidal, Arturo	Arturo Erasmo Vidal Pardo	25	Chile	3	2014/15	2014-11-04	2	0	1	Roberto	Roberto Jiménez Gago	3	Spanien
Jackson	Jackson Arley Martínez Valencia	53	Kolumbien	3	2014/15	2014-11-05	2	0	0	Iraizoz, Gorka	Gorka Iraizoz Moreno	3	Spanien
Luiz Adriano	Luiz Adriano de Souza da Silva	6	Brasilien	3	2014/15	2014-11-05	2	1	-	Chernik, Sergey	-	120	Belarus
Hazard, Eden	Eden Michael Hazard	10	Belgien	3	2014/15	2014-11-05	2	0	1	Handanovic, Jasmin	Jasmin Handanović	74	Slowenien
Townsend, Andros	Andros Darryl Townsend	1	England	4	2014/15	2014-11-06	2	1	-	Kosicky, Tomas	Tomáš Košický	68	Slowakei
Diomande, Adama	Valentin Adama Diomande	46	Norwegen	4	2014/15	2014-11-06	2	0	1	Lössl, Jonas	Jonas Bybjerg Lössl	45	Dänemark
Ba, Demba	-	12	Senegal	4	2014/15	2014-11-06	2	1	-	Lukac, Milan	Milan Lukač	9	Serbien
Diego Lopes	Diego Hipólito da Silva Lopes	6	Brasilien	4	2014/15	2014-11-06	2	1	-	Arlauskis, Giedrius	-	101	Litauen
Bendtner, Nicklas	Nicklas "Lord" Bendtner	45	Dänemark	4	2014/15	2014-11-06	2	1	-	Dykan, Andiy	-	57	Ukraine
Barrales, Jeronimo	Jerónimo Barrales	7	Argentinien	4	2014/15	2014-11-06	2	1	-	Vorm, Michel	-	5	Niederlande
Agüero, Sergio	Sergio Leonel Agüero del Castillo	7	Argentinien	3	2014/15	2014-11-25	2	1	-	Neuer, Manuel	Manuel Peter Neuer	2	Deutschland
Hoarau, Guillaume	-	8	Frankreich	4	2014/15	2014-11-27	2	1	-	Pernis, Dusan	Dušan Perniš	68	Slowakei
Konoplyanka, Yevgen	-	57	Ukraine	4	2014/15	2014-11-27	2	0	1	Handanovic, Samir	Samir Handanovič	74	Slowenien
Kramaric, Andrej	Andrej Kramarić	30	Kroatien	4	2014/15	2014-11-27	2	1	-	Thuram, Yohann	Yohann Thuram-Ulien	51	Guadeloupe
Chikhaoui, Yassine	-	32	Tunesien	4	2014/15	2014-11-27	2	1	-	Bruno Vale	Bruno Miguel Esteves do Vale	48	Portugal
Beauvue, Claudio	-	8	Frankreich	4	2014/15	2014-11-27	2	1	-	Tatarusanu, Ciprian	Ciprian Tătărușanu	70	Rumänien
Chikhaoui, Yassine	-	32	Tunesien	4	2014/15	2014-11-27	2	1	-	Bruno Vale	Bruno Miguel Esteves do Vale	48	Portugal
Töre, Gökhan	-	65	Türkei	4	2014/15	2014-11-27	2	1	-	Kosicky, Tomas	Tomáš Košický	68	Slowakei
Cristiano Ronaldo	Cristiano Ronaldo dos Santos Aveiro	48	Portugal	3	2014/15	2014-12-09	2	1	-	Stoyanov, Vladislav	-	38	Bulgarien
Fabregas, Cesc	Francesc "Cesc" Fàbregas i Soler	3	Spanien	3	2014/15	2014-12-10	2	1	-	Rui Patricio	Rui Pedro dos Santos Patrício	48	Portugal
Müller, Thomas	-	2	Deutschland	3	2014/15	2014-12-10	2	1	-	Akinfejew, Igor Wladimirowitsch	-	40	Russland
Schöne, Lasse	-	45	Dänemark	3	2014/15	2014-12-10	2	1	-	Urko Pardo	Rafael Pardo Goas	59	Zypern
Athanasiadis, Stefanos-Klaus	-	62	Griechenland	4	2014/15	2014-12-11	2	1	-	Lössl, Jonas	Jonas Bybjerg Lössl	45	Dänemark
Felipe Gedoz	Felipe Gedoz da Conceição	6	Brasilien	4	2014/15	2014-12-11	2	1	-	Toni Doblas	Antonio Doblas Santana	3	Spanien
Amauri	Amauri Carvalho De Oliveira	4	Italien	4	2014/15	2014-12-11	2	1	-	Andersen, Stephan	Stephan Maigaard Andersen	45	Dänemark
Origi, Divock	Divock Okoth Origi	10	Belgien	4	2014/15	2014-12-11	2	0	1	Benaglio, Diego	Diego Orlando Benaglio	39	Schweiz
Hoarau, Guillaume	-	8	Frankreich	4	2014/15	2014-12-11	2	1	-	Stech, Marek	Marek Štěch	47	Tschechien
Rodriguez, Ricardo	Ricardo Iván Rodríguez Araya	39	Schweiz	4	2014/15	2014-12-11	2	1	-	Enyeama, Vincent	-	29	Nigeria
Danilo	Danilo Luiz da Silva	6	Brasilien	3	2014/15	2015-02-18	2	1	-	Vaclik, Tomas	Tomáš Vaclík	47	Tschechien
Jonathan Soriano	Jonatan Soriano Casas	3	Spanien	4	2014/15	2015-02-19	2	1	-	Sergio Asenjo	Sergio Asenjo Andrés	3	Spanien
Hoarau, Guillaume	-	8	Frankreich	4	2014/15	2015-02-19	2	0	0	Howard, Tim	Timothy Matthew "Tim" Howard	43	USA
Helenius, Nicklas	Nicklas Helenius Jensen	45	Dänemark	4	2014/15	2015-02-19	2	1	-	Ryan, Mathew	Mathew David Ryan	27	Australien
Mertens, Dries	-	10	Belgien	4	2014/15	2015-02-19	2	0	0	Arikan, Hakan	-	65	Türkei
Balotelli, Mario	Mario Barwuah Balotelli	4	Italien	4	2014/15	2015-02-19	2	1	-	Cenk Gönen	-	65	Türkei
Messi, Lionel	Lionel "Leo" Andrés Messi Cuccittini	7	Argentinien	3	2014/15	2015-02-24	2	0	1	Hart, Joe	Charles Joseph John "Joe" Hart	1	England
Ba, Demba	-	12	Senegal	4	2014/15	2015-02-26	1	1	-	Mignolet, Simon	Simon Luc Hildebert Mignolet	10	Belgien
Lambert, Rickie	Rickie Lee Lambert	1	England	4	2014/15	2015-02-26	1	1	-	Cenk Gönen	-	65	Türkei
Töre, Gökhan	-	65	Türkei	4	2014/15	2015-02-26	1	1	-	Mignolet, Simon	Simon Luc Hildebert Mignolet	10	Belgien
Lallana, Adam	Adam David Lallana	1	England	4	2014/15	2015-02-26	1	1	-	Cenk Gönen	-	65	Türkei
Veli Kavlak	-	14	Österreich	4	2014/15	2015-02-26	1	1	-	Mignolet, Simon	Simon Luc Hildebert Mignolet	10	Belgien
Can, Emre	-	2	Deutschland	4	2014/15	2015-02-26	1	1	-	Cenk Gönen	-	65	Türkei
Hutchinson, Atiba	-	26	Kanada	4	2014/15	2015-02-26	1	1	-	Mignolet, Simon	Simon Luc Hildebert Mignolet	10	Belgien
Allen, Joe	Joseph Michael "Joe" Allen	37	Wales	4	2014/15	2015-02-26	1	1	-	Cenk Gönen	-	65	Türkei
Arslan, Tolgay	Tolgay Ali Arslan	2	Deutschland	4	2014/15	2015-02-26	1	1	-	Mignolet, Simon	Simon Luc Hildebert Mignolet	10	Belgien
Lovren, Dejan	-	30	Kroatien	4	2014/15	2015-02-26	1	0	0	Cenk Gönen	-	65	Türkei
Quagliarella, Fabio	-	4	Italien	4	2014/15	2015-02-26	2	1	-	Iago Herrerin	Iago Herrerín Buisán	3	Spanien
Lukaku, Romelu	Romelu Menama Lukaku Bolingoli	10	Belgien	4	2014/15	2015-02-26	2	1	-	Wölfli, Marco	-	14	Österreich
de Jong, Luuk	-	5	Niederlande	4	2014/15	2015-02-26	2	0	1	Lodygin, Yuri	-	40	Russland
Gusyev, Oleg	-	57	Ukraine	4	2014/15	2015-02-26	2	1	-	Lössl, Jonas	Jonas Bybjerg Lössl	45	Dänemark
Dominguez, Alejandro	Alejandro Damián "El Chori" Domínguez	7	Argentinien	4	2014/15	2015-02-26	2	1	-	Boyko, Denys	-	57	Ukraine
Müller, Thomas	-	2	Deutschland	3	2014/15	2015-03-11	2	1	-	Pyatov, Andriy	-	57	Ukraine
Hazard, Eden	Eden Michael Hazard	10	Belgien	3	2014/15	2015-03-11	2	1	-	Sirigu, Salvatore	-	4	Italien
Higuain, Gonzalo	Gonzalo Gerardo Higuaín	7	Argentinien	4	2014/15	2015-03-12	2	1	-	Gabulov, Vladimir	-	40	Russland
Ljajic, Adem	Adem Ljajić	9	Serbien	4	2014/15	2015-03-12	2	0	1	Neto	Norberto Murara Neto	6	Brasilien
Refaelov, Lior	-	89	Israel	4	2014/15	2015-03-12	2	1	-	Cenk Gönen	-	65	Türkei
Lukaku, Romelu	Romelu Menama Lukaku Bolingoli	10	Belgien	4	2014/15	2015-03-12	2	1	-	Schowkowskyj, Oleksandr	Oleksandr Wolodymyrowytsch Schowkwoskyj	57	Ukraine
Raul Garcia	Raul Garcia Escudero	3	Spanien	3	2014/15	2015-03-17	1	0	0	Leno, Bernd	-	2	Deutschland
Calhanoglu, Hakan	Hakan Çalhanoğlu	65	Türkei	3	2014/15	2015-03-17	1	0	1	Moya, Miguel	Miguel Ángel Moyà Rumbo	3	Spanien
Griezmann, Antoine	-	8	Frankreich	3	2014/15	2015-03-17	1	1	-	Leno, Bernd	-	2	Deutschland
Rolfes, Simon	-	2	Deutschland	3	2014/15	2015-03-17	1	1	-	Moya, Miguel	Miguel Ángel Moyà Rumbo	3	Spanien
Mario Suarez	Mario Suárez Mata	3	Spanien	3	2014/15	2015-03-17	1	1	-	Leno, Bernd	-	2	Deutschland
Toprak, Ömer	-	65	Türkei	3	2014/15	2015-03-17	1	0	0	Moya, Miguel	Miguel Ángel Moyà Rumbo	3	Spanien
Koke	Jorge Resurrección Merodio	3	Spanien	3	2014/15	2015-03-17	1	0	1	Leno, Bernd	-	2	Deutschland
Castro, Gonzalo	Gonzalo "Gonzo" Castro Randón	2	Deutschland	3	2014/15	2015-03-17	1	1	-	Moya, Miguel	Miguel Ángel Moyà Rumbo	3	Spanien
Fernando Torres	Fernando José Torres Sanz	3	Spanien	3	2014/15	2015-03-17	1	1	-	Leno, Bernd	-	2	Deutschland
Kießling, Stefan	-	2	Deutschland	3	2014/15	2015-03-17	1	0	0	Moya, Miguel	Miguel Ángel Moyà Rumbo	3	Spanien
Agüero, Sergio	Sergio Leonel Agüero del Castillo	7	Argentinien	3	2014/15	2015-03-18	2	0	1	ter Stegen, Marc-Andre	Marc-André ter Stegen	2	Deutschland
Rodriguez, Gonzalo	Gonzalo Javier Rodríguez	7	Argentinien	4	2014/15	2015-03-19	2	1	-	Skorupski, Lukasz	Łukasz Skorupski	40	Russland
Vidal, Arturo	Arturo Erasmo Vidal Pardo	25	Chile	3	2014/15	2015-04-14	2	1	-	Subasic, Danijel	Danijel Subašić	30	Kroatien
Quaresma, Ricardo	Ricardo Andrade Quaresma Bernardo	48	Portugal	3	2014/15	2015-04-15	2	1	-	Neuer, Manuel	Manuel Peter Neuer	2	Deutschland
Bacca, Carlos	Carlos Arturo Bacca Ahumada	53	Kolumbien	4	2014/15	2015-04-23	2	1	-	Lodygin, Yuri	-	40	Russland
Tevez, Carlos	Carlos Alberto Tévez	7	Argentinien	3	2014/15	2015-05-05	2	1	-	Casillas, Iker	Iker Casillas Fernández	3	Spanien
Cristiano Ronaldo	Cristiano Ronaldo dos Santos Aveiro	48	Portugal	3	2014/15	2015-05-13	2	1	-	Buffon, Gianluigi	-	4	Italien
Ilicic, Josip	Josip Iličić	74	Slowenien	4	2014/15	2015-05-14	2	0	0	Sergio Rico	Sergio Rico González	3	Spanien
Gameiro, Kevin	Kévin Gameiro	8	Frankreich	3	2015/16	2015-09-15	2	1	-	Sommer, Yann	-	39	Schweiz
Gameiro, Kevin	Kévin Gameiro	8	Frankreich	3	2015/16	2015-09-15	2	0	0	Sommer, Yann	-	39	Schweiz
Cristiano Ronaldo	Cristiano Ronaldo dos Santos Aveiro	48	Portugal	3	2015/16	2015-09-15	2	1	-	Pyatov, Andriy	-	57	Ukraine
Cristiano Ronaldo	Cristiano Ronaldo dos Santos Aveiro	48	Portugal	3	2015/16	2015-09-15	2	1	-	Pyatov, Andriy	-	57	Ukraine
Banega, Ever	Éver Maximiliano David Banega	7	Argentinien	3	2015/16	2015-09-15	2	1	-	Sommer, Yann	-	39	Schweiz
Hazard, Eden	Eden Michael Hazard	10	Belgien	3	2015/16	2015-09-16	2	0	0	Rajkovic, Predrag	Predrag Rajković	9	Serbien
Calhanoglu, Hakan	Hakan Çalhanoğlu	65	Türkei	3	2015/16	2015-09-16	2	1	-	Chernik, Sergey	-	120	Belarus
Lacazette, Alexandre	-	8	Frankreich	3	2015/16	2015-09-16	2	0	1	Sels, Matz	Matz Willy Els Sels	10	Belgien
Müller, Thomas	-	2	Deutschland	3	2015/16	2015-09-16	2	1	-	Roberto	Roberto Jiménez Gago	3	Spanien
Richard	Richard Almeida de Oliveira	121	Aserbaidschan	4	2015/16	2015-09-17	2	1	-	Lloris, Hugo	Hugo Hadrien Dominique Lloris	8	Frankreich
Höiland, Tommy	Tommy Høiland	46	Norwegen	4	2015/16	2015-09-17	2	1	-	Fabiano Freitas	Fabiano Ribeiro de Freitas	6	Brasilien
Hofmann, Steffen	-	2	Deutschland	4	2015/16	2015-09-17	2	1	-	Barbosa, Mariano	Mariano Damián Barbosa	7	Argentinien
Roux, Nolan	-	8	Frankreich	4	2015/16	2015-09-17	2	1	-	Hansen, Andre	André Hansen	46	Norwegen
Raffael	Raffael Caetano de Araújo	6	Brasilien	3	2015/16	2015-09-30	2	0	1	Hart, Joe	Charles Joseph John "Joe" Hart	1	England
Mata, Juan Manuel	Juan Manuel Mata García	3	Spanien	3	2015/16	2015-09-30	2	1	-	Benaglio, Diego	Diego Orlando Benaglio	39	Schweiz
Doumbia, Seydou	-	20	Elfenbeinküste	3	2015/16	2015-09-30	2	1	-	Zoet, Jeroen	-	5	Niederlande
Doumbia, Seydou	-	20	Elfenbeinküste	3	2015/16	2015-09-30	2	0	0	Zoet, Jeroen	-	5	Niederlande
Agüero, Sergio	Sergio Leonel Agüero del Castillo	7	Argentinien	3	2015/16	2015-09-30	2	1	-	Sommer, Yann	-	39	Schweiz
Di Santo, Franco	Franco Matías Di Santo	7	Argentinien	4	2015/16	2015-10-01	2	1	-	Theodoropoulos, Kostas	-	62	Griechenland
Chicharito	Javier Hernández Balcázar	41	Mexiko	3	2015/16	2015-10-20	2	1	-	Szczesny, Wojciech	-	61	Polen
Selcuk Inan	Selçuk İnan	65	Türkei	3	2015/16	2015-10-21	2	1	-	Julio Cesar	Júlio César Soares de Espíndola	6	Brasilien
Djurdjic, Nikola	Nikola Đurđić	9	Serbien	3	2015/16	2015-10-21	2	0	1	Pyatov, Andriy	-	57	Ukraine
Locadia, Jürgen	Jürgen Leonardo Locadia	5	Niederlande	3	2015/16	2015-10-21	2	0	1	Benaglio, Diego	Diego Orlando Benaglio	39	Schweiz
Aquilani, Alberto	-	4	Italien	4	2015/16	2015-10-22	2	1	-	Shehi, Orges	-	72	Albanien
Montero, Fredy	Fredy Henkyer Montero Muñoz Jr.	53	Kolumbien	4	2015/16	2015-10-22	2	1	-	Shehi, Orges	-	72	Albanien
Candreva, Antonio	-	4	Italien	4	2015/16	2015-10-22	2	0	1	Hansen, Andre	André Hansen	46	Norwegen
Hoesen, Danny	Daniel "Danny" Hoesen	5	Niederlande	4	2015/16	2015-10-22	2	0	1	Koubek, Tomas	Tomáš Koubek	47	Tschechien
Söderlund, Alexander	Alexander Toft Søderlund	46	Norwegen	4	2015/16	2015-10-22	2	0	1	Berisha, Etrit	-	72	Albanien
Cavenaghi, Fernando	Fernando Ezequiel Cavenaghi	7	Argentinien	4	2015/16	2015-10-22	2	1	-	Theodoropoulos, Kostas	-	62	Griechenland
Srna, Darijo	-	30	Kroatien	3	2015/16	2015-11-03	2	1	-	Wiland, Johan	-	44	Schweden
Neymar	Neymar da Silva Santos Júnior	6	Brasilien	3	2015/16	2015-11-04	2	1	-	Chernik, Sergey	-	120	Belarus
Kums, Sven	-	10	Belgien	3	2015/16	2015-11-04	2	1	-	Domenech, Jaume	Jaume Doménech	3	Spanien
Fortounis, Konstantinos	-	62	Griechenland	3	2015/16	2015-11-04	2	0	1	Eduardo	Eduardo dos Reis Carvalho	48	Portugal
Zahavi, Eran	-	89	Israel	3	2015/16	2015-11-04	2	1	-	Casillas, Iker	Iker Casillas Fernández	3	Spanien
Pjanic, Miralem	Miralem Pjanić	36	Bosnien-Herzegowina	3	2015/16	2015-11-04	2	1	-	Leno, Bernd	-	2	Deutschland
Lilaj, Sabien	-	72	Albanien	4	2015/16	2015-11-05	2	1	-	Marcelo Boeck	-	6	Brasilien
Geis, Johannes	-	2	Deutschland	4	2015/16	2015-11-05	2	1	-	Bicik, David	David Bičík	47	Tschechien
Joaozinho	João Soares de Almeida Filho	6	Brasilien	4	2015/16	2015-11-05	2	1	-	Glykos, Panagiotis	Panagiotis Georgios Glykos	62	Griechenland
Soldado, Roberto	Roberto Soldado Rillo	3	Spanien	4	2015/16	2015-11-05	2	1	-	Ignatovich, Sergey	-	120	Belarus
Janko, Marc	-	14	Österreich	4	2015/16	2015-11-05	2	1	-	Hugo Ventura	Hugo Ventura Ferreira Moura Guedes	48	Portugal
Yarmolenko, Andrey	Andrey Mykolajowytsch Yarmolenko	57	Ukraine	3	2015/16	2015-11-24	2	1	-	Casillas, Iker	Iker Casillas Fernández	3	Spanien
Neymar	Neymar da Silva Santos Júnior	6	Brasilien	3	2015/16	2015-11-24	2	0	1	Szczesny, Wojciech	-	61	Polen
Dzeko, Edin	Edin Džeko	36	Bosnien-Herzegowina	3	2015/16	2015-11-24	2	0	1	ter Stegen, Marc-Andre	Marc-André ter Stegen	2	Deutschland
Rosenberg, Markus	Nils Markus Rosenberg	44	Schweden	3	2015/16	2015-11-25	2	0	0	Trapp, Kevin	-	2	Deutschland
Alex Teixeira	Alex Teixeira Santos	6	Brasilien	3	2015/16	2015-11-25	2	1	-	Kiko Casilla	Francisco "Kiko" Casilla Cortés	3	Spanien
Banega, Ever	Éver Maximiliano David Banega	7	Argentinien	3	2015/16	2015-11-25	2	1	-	Sommer, Yann	-	39	Schweiz
Mamaev, Pavel	-	40	Russland	4	2015/16	2015-11-26	2	1	-	Weidenfeller, Roman	-	2	Deutschland
Tiago Silva	Tiago Rafael Maia Silva	48	Portugal	4	2015/16	2015-11-26	2	0	0	Buric, Jasmin	Jasmin Burić	36	Bosnien-Herzegowina
Milner, James	James Philip Milner	1	England	4	2015/16	2015-11-26	2	1	-	Carrasso, Cedric	Cédric Carrasso	8	Frankreich
Roux, Nolan	-	8	Frankreich	4	2015/16	2015-11-26	2	1	-	Lund Hansen, Alexander	-	46	Norwegen
Aogo, Dennis	-	2	Deutschland	4	2015/16	2015-11-26	2	0	1	Waterman, Boy	-	5	Niederlande
Adamovic, Nenad	Nenad Adamović	9	Serbien	4	2015/16	2015-11-26	2	0	1	Bolek, Petr	-	47	Tschechien
Ignaschewitsch, Sergei	Sergei Nikolajewitsch Ignaschewitsch	40	Russland	3	2015/16	2015-12-08	2	1	-	Zoet, Jeroen	-	5	Niederlande
Giroud, Olivier	-	8	Frankreich	3	2015/16	2015-12-09	2	1	-	Roberto	Roberto Jiménez Gago	3	Spanien
Müller, Thomas	-	2	Deutschland	3	2015/16	2015-12-09	2	0	0	Eduardo	Eduardo dos Reis Carvalho	48	Portugal
Kolar, Daniel	Daniel Kolář	47	Tschechien	4	2015/16	2015-12-10	2	1	-	Barbosa, Mariano	Mariano Damián Barbosa	7	Argentinien
Helland, Paal Andre	Pål André Helland	46	Norwegen	4	2015/16	2015-12-10	2	0	1	Boyko, Denys	-	57	Ukraine
Hofmann, Steffen	-	2	Deutschland	4	2015/16	2015-12-10	2	0	0	Gutor, Aleksandr	-	120	Belarus
San Jose, Mikel	Mikel San José Domínguez	3	Spanien	4	2015/16	2015-12-10	2	1	-	Coutinho, Gino	-	5	Niederlande
Bakos, Marek	Marek Bakoš	68	Slowakei	4	2015/16	2015-12-10	2	1	-	Mandanda, Steve	Steve Mandanda Mpidi	8	Frankreich
Chadli, Nacer	-	10	Belgien	4	2015/16	2016-02-18	2	1	-	Tatarusanu, Ciprian	Ciprian Tătărușanu	70	Rumänien
Janko, Marc	-	14	Österreich	4	2015/16	2016-02-18	2	1	-	Ruffier, Stephane	-	8	Frankreich
Messi, Lionel	Lionel "Leo" Andrés Messi Cuccittini	7	Argentinien	3	2015/16	2016-02-23	2	1	-	Cech, Petr	Petr Čech	47	Tschechien
Josue	Josué Filipe Soares Pesqueira	48	Portugal	4	2015/16	2016-02-24	2	1	-	Vanins, Andris	Andris Vaņins	110	Lettland
Milner, James	James Philip Milner	1	England	4	2015/16	2016-02-25	2	1	-	Hitz, Marwin	-	39	Schweiz
Fortounis, Konstantinos	-	62	Griechenland	4	2015/16	2016-02-25	2	1	-	Proto, Silvio	Silvestro "Silvio" Proto	10	Belgien
Mata, Juan Manuel	Juan Manuel Mata García	3	Spanien	4	2015/16	2016-02-25	2	0	1	Andersen, Mikkel	-	45	Dänemark
Ander Herrera	Ander Herrera Agüera	3	Spanien	4	2015/16	2016-02-25	2	1	-	Andersen, Mikkel	-	45	Dänemark
Sturridge, Daniel	Daniel Andre Sturridge	1	England	4	2015/16	2016-03-10	2	1	-	De Gea, David	David de Gea Quintana	3	Spanien
van Ginkel, Marco	Wulfert Cornelius "Marco" van Ginkel	5	Niederlande	3	2015/16	2016-03-15	1	1	-	Oblak, Jan	-	74	Slowenien
Griezmann, Antoine	-	8	Frankreich	3	2015/16	2016-03-15	1	1	-	Zoet, Jeroen	-	5	Niederlande
Guardado, Andres	José Andrés Guardado Hernández	41	Mexiko	3	2015/16	2016-03-15	1	1	-	Oblak, Jan	-	74	Slowenien
Gabi	Gabriel Fernández Arenas	3	Spanien	3	2015/16	2016-03-15	1	1	-	Zoet, Jeroen	-	5	Niederlande
Pröpper, Davy	-	5	Niederlande	3	2015/16	2016-03-15	1	1	-	Oblak, Jan	-	74	Slowenien
Koke	Jorge Resurrección Merodio	3	Spanien	3	2015/16	2016-03-15	1	1	-	Zoet, Jeroen	-	5	Niederlande
Bruma, Jeffrey	Jeffrey Kevin van Homoet Bruma	5	Niederlande	3	2015/16	2016-03-15	1	1	-	Oblak, Jan	-	74	Slowenien
Saul Niguez	Saúl Ñíguez Esclapez	3	Spanien	3	2015/16	2016-03-15	1	1	-	Zoet, Jeroen	-	5	Niederlande
Hector Moreno	Héctor Alfredo Moreno Herrera	41	Mexiko	3	2015/16	2016-03-15	1	1	-	Oblak, Jan	-	74	Slowenien
Fernando Torres	Fernando José Torres Sanz	3	Spanien	3	2015/16	2016-03-15	1	1	-	Zoet, Jeroen	-	5	Niederlande
Lestienne, Maxime	-	10	Belgien	3	2015/16	2016-03-15	1	1	-	Oblak, Jan	-	74	Slowenien
Gimenez, Jose Maria	José María Giménez de Vargas	7	Argentinien	3	2015/16	2016-03-15	1	1	-	Zoet, Jeroen	-	5	Niederlande
Arias, Santiago	Santiago Arias Naranjo	53	Kolumbien	3	2015/16	2016-03-15	1	1	-	Oblak, Jan	-	74	Slowenien
Filipe Luis	Filipe Luís Kasmirski	6	Brasilien	3	2015/16	2016-03-15	1	1	-	Zoet, Jeroen	-	5	Niederlande
Narsingh, Luciano	-	5	Niederlande	3	2015/16	2016-03-15	1	0	0	Oblak, Jan	-	74	Slowenien
Juanfran	Juan Francisco Torres Belén	3	Spanien	3	2015/16	2016-03-15	1	1	-	Zoet, Jeroen	-	5	Niederlande
Martial, Anthony	Anthony "Tony" Joran Martial	8	Frankreich	4	2015/16	2016-03-17	2	1	-	Mignolet, Simon	Simon Luc Hildebert Mignolet	10	Belgien
Josue	Josué Filipe Soares Pesqueira	48	Portugal	4	2015/16	2016-03-17	2	1	-	Volkan	Volkan Demirel	65	Türkei
Ibrahimovic, Zlatan	Zlatan Ibrahimović	44	Schweden	3	2015/16	2016-04-06	2	0	1	Hart, Joe	Charles Joseph John "Joe" Hart	1	England
Rodriguez, Ricardo	Ricardo Iván Rodríguez Araya	39	Schweiz	3	2015/16	2016-04-06	2	1	-	Navas, Keylor	Keilor Antonio Navas Gamboa	90	Costa Rica
Agüero, Sergio	Sergio Leonel Agüero del Castillo	7	Argentinien	3	2015/16	2016-04-12	2	0	0	Trapp, Kevin	-	2	Deutschland
Griezmann, Antoine	-	8	Frankreich	3	2015/16	2016-04-13	2	1	-	ter Stegen, Marc-Andre	Marc-André ter Stegen	2	Deutschland
Raul Garcia	Raúl García Escudero	3	Spanien	4	2015/16	2016-04-14	1	1	-	David Soria	David Soria Solís	3	Spanien
Coke	Jorge Andújar Moreno	3	Spanien	4	2015/16	2016-04-14	1	1	-	Iago Herrerin	Iago Herrerín Buisán	3	Spanien
Viguera, Borja	Borja Viguera Manzanares	3	Spanien	4	2015/16	2016-04-14	1	1	-	David Soria	David Soria Solís	3	Spanien
Krychowiak, Grzegorz	-	61	Polen	4	2015/16	2016-04-14	1	1	-	Iago Herrerin	Iago Herrerín Buisán	3	Spanien
San Jose, Mikel	Mikel San José Domínguez	3	Spanien	4	2015/16	2016-04-14	1	1	-	David Soria	David Soria Solís	3	Spanien
Konoplyanka, Yevgen	-	57	Ukraine	4	2015/16	2016-04-14	1	1	-	Iago Herrerin	Iago Herrerín Buisán	3	Spanien
Benat	Beñat Etxebarria Urkiaga	3	Spanien	4	2015/16	2016-04-14	1	0	1	David Soria	David Soria Solís	3	Spanien
N'Zonzi, Steven	Steven Nkemboanza Mike N'Zonzi	8	Frankreich	4	2015/16	2016-04-14	1	1	-	Iago Herrerin	Iago Herrerín Buisán	3	Spanien
Susaeta, Markel	Markel Susaeta Laskurain	3	Spanien	4	2015/16	2016-04-14	1	1	-	David Soria	David Soria Solís	3	Spanien
Gameiro, Kevin	Kévin Gameiro	8	Frankreich	4	2015/16	2016-04-14	1	1	-	Iago Herrerin	Iago Herrerín Buisán	3	Spanien
Srna, Darijo	-	30	Kroatien	4	2015/16	2016-04-14	2	1	-	Matheus	Matheus Lima Magalhães	6	Brasilien
Gameiro, Kevin	Kévin Gameiro	8	Frankreich	4	2015/16	2016-04-28	2	1	-	Pyatov, Andriy	-	57	Ukraine
Müller, Thomas	-	2	Deutschland	3	2015/16	2016-05-03	2	0	1	Oblak, Jan	-	74	Slowenien
Fernando Torres	Fernando José Torres Sanz	3	Spanien	3	2015/16	2016-05-03	2	0	1	Neuer, Manuel	Manuel Peter Neuer	2	Deutschland
Vazquez, Lucas	Lucas Vázquez Iglesias	3	Spanien	3	2015/16	2016-05-28	1	1	-	Oblak, Jan	-	74	Slowenien
Griezmann, Antoine	-	8	Frankreich	3	2015/16	2016-05-28	1	1	-	Navas, Keylor	Keilor Antonio Navas Gamboa	90	Costa Rica
Marcelo	Marcelo Vieira da Silva Júnior	6	Brasilien	3	2015/16	2016-05-28	1	1	-	Oblak, Jan	-	74	Slowenien
Gabi	Gabriel Fernández Arenas	3	Spanien	3	2015/16	2016-05-28	1	1	-	Navas, Keylor	Keilor Antonio Navas Gamboa	90	Costa Rica
Bale, Gareth	Gareth Frank Bale	37	Wales	3	2015/16	2016-05-28	1	1	-	Oblak, Jan	-	74	Slowenien
Saul Niguez	Saúl Ñíguez Esclapez	3	Spanien	3	2015/16	2016-05-28	1	1	-	Navas, Keylor	Keilor Antonio Navas Gamboa	90	Costa Rica
Sergio Ramos	Sergio Ramos Garcia	3	Spanien	3	2015/16	2016-05-28	1	1	-	Oblak, Jan	-	74	Slowenien
Juanfran	Juan Francisco Torres Belén	3	Spanien	3	2015/16	2016-05-28	1	0	0	Navas, Keylor	Keilor Antonio Navas Gamboa	90	Costa Rica
Cristiano Ronaldo	Cristiano Ronaldo dos Santos Aveiro	48	Portugal	3	2015/16	2016-05-28	1	1	-	Oblak, Jan	-	74	Slowenien
Griezmann, Antoine	-	8	Frankreich	3	2015/16	2016-05-28	2	0	0	Navas, Keylor	Keilor Antonio Navas Gamboa	90	Costa Rica
Stancu, Bogdan	Bogdan Sorin „Motanul“ Stancu	70	Rumänien	2	2016	2016-06-10	2	1	-	Lloris, Hugo	Hugo Hadrien Dominique Lloris	8	Frankreich
Stancu, Bogdan	Bogdan Sorin „Motanul“ Stancu	70	Rumänien	2	2016	2016-06-15	2	1	-	Sommer, Yann	-	39	Schweiz
Necid, Tomas	Tomáš Necid	47	Tschechien	2	2016	2016-06-17	2	1	-	Subasic, Danijel	Danijel Subašić	30	Kroatien
Sigurdsson, Gylfi	Gylfi Þór Sigurðsson	13	Island	2	2016	2016-06-18	2	1	-	Kiraly, Gabor	Gábor Király	69	Ungarn
Cristiano Ronaldo	Cristiano Ronaldo dos Santos Aveiro	48	Portugal	2	2016	2016-06-18	2	0	1	Almer, Robert	-	14	Österreich
Sergio Ramos	Sergio Ramos García	3	Spanien	2	2016	2016-06-21	2	0	0	Subasic, Danijel	Danijel Subašić	30	Kroatien
Dragovic, Aleksandar	Aleksandar Dragović	14	Österreich	2	2016	2016-06-22	2	0	1	Halldorsson, Hannes	Hannes Þór Halldórsson	13	Island
Lichtsteiner, Stephan	-	39	Schweiz	2	2016	2016-06-25	1	1	-	Fabianski, Lukasz	Łukasz Fabiański	61	Polen
Lewandowski, Robert	-	61	Polen	2	2016	2016-06-25	1	1	-	Sommer, Yann	-	39	Schweiz
Xhaka, Granit	-	39	Schweiz	2	2016	2016-06-25	1	0	1	Fabianski, Lukasz	Łukasz Fabiański	61	Polen
Milik, Arkadiusz	Arkadiusz "Arek" Milik	61	Polen	2	2016	2016-06-25	1	1	-	Sommer, Yann	-	39	Schweiz
Shaqiri, Xherdan	-	39	Schweiz	2	2016	2016-06-25	1	1	-	Fabianski, Lukasz	Łukasz Fabiański	61	Polen
Glik, Kamil	Kamil Jacek Glik	61	Polen	2	2016	2016-06-25	1	1	-	Sommer, Yann	-	39	Schweiz
Schär, Fabian	Fabian Lukas Schär	39	Schweiz	2	2016	2016-06-25	1	1	-	Fabianski, Lukasz	Łukasz Fabiański	61	Polen
Blaszczykowski, Jakub	Jakub „Kuba“ Błaszczykowski	61	Polen	2	2016	2016-06-25	1	1	-	Sommer, Yann	-	39	Schweiz
Rodriguez, Ricardo	Ricardo Iván Rodríguez Araya	39	Schweiz	2	2016	2016-06-25	1	1	-	Fabianski, Lukasz	Łukasz Fabiański	61	Polen
Krychowiak, Grzegorz	-	61	Polen	2	2016	2016-06-25	1	1	-	Sommer, Yann	-	39	Schweiz
Brady, Robbie	Robert „Robbie“ Brady	16	Irland	2	2016	2016-06-26	2	1	-	Lloris, Hugo	Hugo Hadrien Dominique Lloris	8	Frankreich
Özil, Mesut	-	2	Deutschland	2	2016	2016-06-26	2	0	0	Kozacik, Matus	Matúš Kozáčik	68	Slowakei
Rooney, Wayne	Wayne Mark Rooney	1	England	2	2016	2016-06-27	2	1	-	Halldorsson, Hannes	Hannes Þór Halldórsson	13	Island
Cristiano Ronaldo	Cristiano Ronaldo dos Santos Aveiro	48	Portugal	2	2016	2016-06-30	1	1	-	Fabianski, Lukasz	Łukasz Fabiański	61	Polen
Lewandowski, Robert	-	61	Polen	2	2016	2016-06-30	1	1	-	Patricio, Rui	Rui Pedro dos Santos Patrício	48	Portugal
Sanches, Renato	Renato Júnior Luz Sanches	48	Portugal	2	2016	2016-06-30	1	1	-	Fabianski, Lukasz	Łukasz Fabiański	61	Polen
Milik, Arkadiusz	Arkadiusz „Arek“ Milik	61	Polen	2	2016	2016-06-30	1	1	-	Patricio, Rui	Rui Pedro dos Santos Patrício	48	Portugal
Moutinho, Joao	João Filipe Iria Santos Moutinho	48	Portugal	2	2016	2016-06-30	1	1	-	Fabianski, Lukasz	Łukasz Fabiański	61	Polen
Glik, Kamil	Kamil Jacek Glik	61	Polen	2	2016	2016-06-30	1	1	-	Patricio, Rui	Rui Pedro dos Santos Patrício	48	Portugal
Nani	Luís Carlos Almeida da Cunha	48	Portugal	2	2016	2016-06-30	1	1	-	Fabianski, Lukasz	Łukasz Fabiański	61	Polen
Blaszczykowski, Jakub	Jakub „Kuba“ Błaszczykowski	61	Polen	2	2016	2016-06-30	1	0	0	Patricio, Rui	Rui Pedro dos Santos Patrício	48	Portugal
Quaresma, Ricardo	Ricardo Andrade Quaresma Bernardo	48	Portugal	2	2016	2016-06-30	1	1	-	Fabianski, Lukasz	Łukasz Fabiański	61	Polen
Insigne, Lorenzo	-	4	Italien	2	2016	2016-07-02	1	1	-	Neuer, Manuel	Manuel Peter Neuer	2	Deutschland
Kroos, Toni	-	2	Deutschland	2	2016	2016-07-02	1	1	-	Buffon, Gianluigi	-	4	Italien
Zaza, Simone	-	4	Italien	2	2016	2016-07-02	1	0	1	Neuer, Manuel	Manuel Peter Neuer	2	Deutschland
Müller, Thomas	-	2	Deutschland	2	2016	2016-07-02	1	0	0	Buffon, Gianluigi	-	4	Italien
Barzagli, Andrea	-	4	Italien	2	2016	2016-07-02	1	1	-	Neuer, Manuel	Manuel Peter Neuer	2	Deutschland
Özil, Mesut	-	2	Deutschland	2	2016	2016-07-02	1	0	1	Buffon, Gianluigi	-	4	Italien
Pelle, Graziano	Graziano Pellè	4	Italien	2	2016	2016-07-02	1	0	1	Neuer, Manuel	Manuel Peter Neuer	2	Deutschland
Draxler, Julian	-	2	Deutschland	2	2016	2016-07-02	1	1	-	Buffon, Gianluigi	-	4	Italien
Bonucci, Leonardo	-	4	Italien	2	2016	2016-07-02	1	0	0	Neuer, Manuel	Manuel Peter Neuer	2	Deutschland
Schweinsteiger, Bastian	-	2	Deutschland	2	2016	2016-07-02	1	0	1	Buffon, Gianluigi	-	4	Italien
Giaccherini, Emanuele	-	4	Italien	2	2016	2016-07-02	1	1	-	Neuer, Manuel	Manuel Peter Neuer	2	Deutschland
Hummels, Mats	-	2	Deutschland	2	2016	2016-07-02	1	1	-	Buffon, Gianluigi	-	4	Italien
Parolo, Marco	-	4	Italien	2	2016	2016-07-02	1	1	-	Neuer, Manuel	Manuel Peter Neuer	2	Deutschland
Kimmich, Joshua	Joshua Walter Kimmich	2	Deutschland	2	2016	2016-07-02	1	1	-	Buffon, Gianluigi	-	4	Italien
De Sciglio, Mattia	-	4	Italien	2	2016	2016-07-02	1	1	-	Neuer, Manuel	Manuel Peter Neuer	2	Deutschland
Boateng, Jerome	Jérôme Agyenim Boateng	2	Deutschland	2	2016	2016-07-02	1	1	-	Buffon, Gianluigi	-	4	Italien
Darmian, Matteo	-	4	Italien	2	2016	2016-07-02	1	0	0	Neuer, Manuel	Manuel Peter Neuer	2	Deutschland
Hector, Jonas	Jonas Armin Hector	2	Deutschland	2	2016	2016-07-02	1	1	-	Buffon, Gianluigi	-	4	Italien
Bonucci, Leonardo	-	4	Italien	2	2016	2016-07-02	2	1	-	Neuer, Manuel	Manuel Peter Neuer	2	Deutschland
Griezmann, Antoine	-	8	Frankreich	2	2016	2016-07-07	2	1	-	Neuer, Manuel	Manuel Peter Neuer	2	Deutschland
Dembele, Moussa	Moussa Dembélé	8	Frankreich	3	2016/17	2016-09-13	2	0	1	ter Stegen, Marc-Andre	Marc-André ter Stegen	2	Deutschland
Lewandowski, Robert	-	61	Polen	3	2016/17	2016-09-13	2	1	-	Dzhanaev, Soslan	Soslan Totrasowitsch Dzhanaev	40	Russland
Guardado, Andres	José Andrés Guardado Hernández	41	Mexiko	3	2016/17	2016-09-13	2	0	1	Oblak, Jan	-	74	Slowenien
Agüero, Sergio	Sergio Leonel Agüero del Castillo	7	Argentinien	3	2016/17	2016-09-14	2	1	-	Sommer, Yann	-	39	Schweiz
Mahrez, Riyad	Riyad Karim Mahrez	19	Algerien	3	2016/17	2016-09-14	2	1	-	Butelle, Ludovic	-	8	Frankreich
Perotti, Diego	-	7	Argentinien	4	2016/17	2016-09-15	2	1	-	Bolek, Petr	-	47	Tschechien
Austin, Charlie	Charles "Charlie" Austin	1	England	4	2016/17	2016-09-15	2	1	-	Koubek, Tomas	Tomáš Koubek	47	Tschechien
Holzhauser, Raphael	-	14	Österreich	4	2016/17	2016-09-15	2	1	-	Lung Jr., Silviu	-	70	Rumänien
Diabate, Cheick	Cheick Tidiane Diabaté	85	Mali	4	2016/17	2016-09-15	2	1	-	Nita, Florin	Florin Constantin Niță	70	Rumänien
Klaassen, Davy	-	5	Niederlande	4	2016/17	2016-09-15	2	0	1	Steele, Luke	-	1	England
Bailey, Leon	Leon Patrick Bailey	23	Jamaika	4	2016/17	2016-09-15	2	1	-	Strebinger, Richard	-	14	Österreich
Augustinsson, Ludwig	Hans Carl Ludwig Augustinsson	44	Schweden	3	2016/17	2016-09-27	2	0	1	Butelle, Ludovic	-	8	Frankreich
Vietto, Luciano	Luciano Darío Vietto	7	Argentinien	3	2016/17	2016-09-27	2	0	0	Lopes, Anthony	-	48	Portugal
Milik, Arkadiusz	Arkadiusz "Arek" Milik	61	Polen	3	2016/17	2016-09-28	2	1	-	Julio Cesar	Júlio César Soares de Espíndola	6	Brasilien
Pröpper, Davy	-	5	Niederlande	3	2016/17	2016-09-28	2	0	1	Dzhanaev, Soslan	Soslan Totrasowitsch Dzhanaev	40	Russland
Moti, Cosmin	Cosmin Iosif Moți	70	Rumänien	3	2016/17	2016-09-28	2	0	1	Areola, Alphonse	Alphonse Francis Aréola	8	Frankreich
Griezmann, Antoine	-	8	Frankreich	3	2016/17	2016-09-28	2	0	0	Neuer, Manuel	Manuel Peter Neuer	2	Deutschland
Athanasiadis, Stefanos-Klaus	-	62	Griechenland	4	2016/17	2016-09-29	2	1	-	Dubravka, Martin	Martin Dúbravka	68	Slowakei
Cavusevic, Dzengis	Džengis Čavušević	74	Slowenien	4	2016/17	2016-09-29	2	0	1	Karcemarskas, Zydrunas	Žydrūnas Karčemarskas	101	Litauen
Qurbanov, Ruslan	-	121	Aserbaidschan	4	2016/17	2016-09-29	2	1	-	Lössl, Jonas	Jonas Bybjerg Lössl	45	Dänemark
Tielemans, Youri	-	10	Belgien	4	2016/17	2016-09-29	2	1	-	Moulin, Jessy	-	8	Frankreich
Joaozinho	João Soares de Almeida Filho	6	Brasilien	4	2016/17	2016-09-29	2	1	-	Cardinale, Yoan	-	8	Frankreich
Criscito, Domenico	-	4	Italien	4	2016/17	2016-09-29	2	1	-	Rochet, Sergio	Sergio Rochet Álvarez	28	Uruguay
Radovic, Miroslav	Miroslav Radović	9	Serbien	3	2016/17	2016-10-18	2	1	-	Navas, Keylor	Keilor Antonio Navas Gamboa	90	Costa Rica
Lacazette, Alexandre	-	8	Frankreich	3	2016/17	2016-10-18	2	0	1	Buffon, Gianluigi	-	4	Italien
Andre Silva	André Miguel Valente da Silva	48	Portugal	3	2016/17	2016-10-18	2	1	-	Butelle, Ludovic	-	8	Frankreich
Salvio, Eduardo	Eduardo Antonio "Toto" Salvio	7	Argentinien	3	2016/17	2016-10-19	2	1	-	Rudko, Artur	Artur Oleksiyovych Rudko	57	Ukraine
Insigne, Lorenzo	-	4	Italien	3	2016/17	2016-10-19	2	0	1	Fabri	Fabricio Martín "Fabri" Agosto Ramírez	3	Spanien
Gabbiadini, Manolo	-	4	Italien	3	2016/17	2016-10-19	2	1	-	Fabri	Fabricio Martín "Fabri" Agosto Ramírez	3	Spanien
Neymar	Neymar da Silva Santos Júnior	6	Brasilien	3	2016/17	2016-10-19	2	0	1	Willy Caballero	Wilfredo "Willy" Daniel Caballero Lazcano	7	Argentinien
Cavani, Edinson	Edinson Roberto Cavani Gómez	28	Uruguay	3	2016/17	2016-10-19	2	1	-	Vaclik, Tomas	Tomáš Vaclík	47	Tschechien
Malli, Yunus	-	65	Türkei	4	2016/17	2016-10-20	2	1	-	Roef, Davy	-	10	Belgien
Pogba, Paul	Paul Labile Pogba	8	Frankreich	4	2016/17	2016-10-20	2	1	-	Volkan	Volkan Demirel	65	Türkei
Martial, Anthony	Anthony "Tony" Joran Martial	8	Frankreich	4	2016/17	2016-10-20	2	1	-	Volkan	Volkan Demirel	65	Türkei
Hoarau, Guillaume	-	8	Frankreich	4	2016/17	2016-10-20	2	0	1	Waterman, Boy	-	5	Niederlande
Bruno	Bruno Soriano Llido	3	Spanien	4	2016/17	2016-10-20	2	0	1	Arikan, Hakan	-	65	Türkei
Hoarau, Guillaume	-	8	Frankreich	4	2016/17	2016-10-20	2	1	-	Waterman, Boy	-	5	Niederlande
Horava, Tomas	Tomáš Hořava	47	Tschechien	4	2016/17	2016-10-20	2	0	1	Lung Jr., Silviu	-	70	Rumänien
Mauricio	Maurício José da Silveira Júnior	6	Brasilien	4	2016/17	2016-10-20	2	0	1	Sava, Gabriel	-	70	Rumänien
Edmilson Junior	Edmilson Junior Paulo da Silva	6	Brasilien	4	2016/17	2016-10-20	2	1	-	Steele, Luke	-	1	England
Lewandowski, Robert	-	61	Polen	3	2016/17	2016-11-01	2	1	-	Pasveer, Remko	-	5	Niederlande
Junior Moraes	Aluísio Chaves Ribeiro Moraes Júnior	57	Ukraine	3	2016/17	2016-11-01	2	0	1	Ederson	Ederson Santana de Moraes	6	Brasilien
Dembele, Moussa	Moussa Dembélé	8	Frankreich	3	2016/17	2016-11-01	2	1	-	Sommer, Yann	-	39	Schweiz
Quaresma, Ricardo	Ricardo Andrade Quaresma Bernardo	48	Portugal	3	2016/17	2016-11-01	2	1	-	Reina, Jose Manuel	José Manuel "Pepe" Reina	3	Spanien
Salvio, Eduardo	Eduardo Antonio "Toto" Salvio	7	Argentinien	3	2016/17	2016-11-01	2	1	-	Rudko, Artur	Artur Oleksiyovych Rudko	57	Ukraine
Higuain, Gonzalo	Gonzalo Gerardo Higuaín	7	Argentinien	3	2016/17	2016-11-02	2	1	-	Lopes, Anthony	-	48	Portugal
Aduriz, Aritz	Aritz Aduriz Zubeldia	3	Spanien	4	2016/17	2016-11-03	2	1	-	Bizot, Marco	-	5	Niederlande
Ilicic, Josip	Josip Iličić	74	Slowenien	4	2016/17	2016-11-03	2	1	-	Hladky, Vaclav	Václav Hladký	47	Tschechien
Marlos	Marlos Romero Bonfim	57	Ukraine	4	2016/17	2016-11-03	2	1	-	Rinne, Jacob	-	44	Schweden
Aduriz, Aritz	Aritz Aduriz Zubeldia	3	Spanien	4	2016/17	2016-11-03	2	1	-	Bizot, Marco	-	5	Niederlande
Rafael Forster	-	6	Brasilien	4	2016/17	2016-11-03	2	0	1	Jones, Bradley	Bradley "Brad" Scott Jones	27	Australien
Tadic, Dusan	Dušan Tadić	9	Serbien	4	2016/17	2016-11-03	2	0	1	Handanovic, Samir	Samir Handanovič	74	Slowenien
Aduriz, Aritz	Aritz Aduriz Zubeldia	3	Spanien	4	2016/17	2016-11-03	2	1	-	Bizot, Marco	-	5	Niederlande
Teodorczyk, Lukasz	Łukasz Teodorczyk	61	Polen	4	2016/17	2016-11-03	2	1	-	Lössl, Jonas	Jonas Bybjerg Lössl	45	Dänemark
Falcao	Radamel Falcao García Zárate	53	Kolumbien	3	2016/17	2016-11-22	2	0	1	Lloris, Hugo	Hugo Hadrien Dominique Lloris	8	Frankreich
Mahrez, Riyad	Riyad Karim Mahrez	19	Algerien	3	2016/17	2016-11-22	2	1	-	Butelle, Ludovic	-	8	Frankreich
Kane, Harry	Harry Edward Kane	1	England	3	2016/17	2016-11-22	2	1	-	Subasic, Danijel	Danijel Subašić	30	Kroatien
Natcho, Bibras	-	89	Israel	3	2016/17	2016-11-22	2	1	-	Leno, Bernd	-	2	Deutschland
Adrien Silva	Adrien Sébastien Perruchet Silva	48	Portugal	3	2016/17	2016-11-22	2	1	-	Navas, Keylor	Keilor Antonio Navas Gamboa	90	Costa Rica
Marchisio, Claudio	-	4	Italien	3	2016/17	2016-11-22	2	1	-	Sergio Rico	Sergio Rico González	3	Spanien
Poloz, Dmitri	Dmitri Dmitrijewitsch Polos	40	Russland	3	2016/17	2016-11-23	2	1	-	Ulreich, Sven	-	2	Deutschland
Messi, Lionel	Lionel "Leo" Andrés Messi Cuccittini	7	Argentinien	3	2016/17	2016-11-23	2	1	-	Gordon, Craig	Craig Anthony Gordon	18	Schottland
Quaresma, Ricardo	Ricardo Andrade Quaresma Bernardo	48	Portugal	3	2016/17	2016-11-23	2	1	-	Ederson	Ederson Santana de Moraes	6	Brasilien
Giroud, Olivier	-	8	Frankreich	3	2016/17	2016-11-23	2	1	-	Areola, Alphonse	Alphonse Francis Aréola	8	Frankreich
Ricardinho	Ricardo Ferreira da Silva	6	Brasilien	4	2016/17	2016-11-24	2	1	-	Boeckx, Frank	-	10	Belgien
Komlichenko, Nikolay	-	40	Russland	4	2016/17	2016-11-24	2	1	-	Sehic, Ibrahim	Ibrahim Šehić	36	Bosnien-Herzegowina
Nwakaeme, Anthony	Anthony Nnaduzor Nwakaeme	29	Nigeria	4	2016/17	2016-11-24	2	1	-	Carrizo, Juan Pablo	-	7	Argentinien
Ricardinho	Ricardo Ferreira da Silva	6	Brasilien	4	2016/17	2016-11-24	2	0	0	Boeckx, Frank	-	10	Belgien
Aogo, Dennis	-	2	Deutschland	4	2016/17	2016-11-24	2	1	-	Cardinale, Yoan	-	8	Frankreich
Rodriguez, Roberto	-	39	Schweiz	4	2016/17	2016-11-24	2	1	-	Sergio Asenjo	Sergio Asenjo Andrés	3	Spanien
Budescu, Constantin	Constantin Valentin Budescu	70	Rumänien	4	2016/17	2016-11-24	2	1	-	Hadzikic, Osman	Osman Hadžikić	14	Österreich
Yarmolenko, Andrey	Andrey Mykolajowytsch Yarmolenko	57	Ukraine	3	2016/17	2016-12-06	2	1	-	Fabri	Fabricio Martín "Fabri" Agosto Ramírez	3	Spanien
Andre Silva	André Miguel Valente da Silva	48	Portugal	3	2016/17	2016-12-07	2	1	-	Hamer, Ben	Benjamin John "Ben" Hamer	1	England
Wendell	Wendell Nascimento Borges	6	Brasilien	3	2016/17	2016-12-07	2	0	0	de Sanctis, Morgan	-	4	Italien
Holzhauser, Raphael	-	14	Österreich	4	2016/17	2016-12-08	2	1	-	Kozacik, Matus	-	68	Slowakei
Ben Haim II, Tal	-	89	Israel	4	2016/17	2016-12-08	2	1	-	Rogers, Gary	-	16	Irland
Saivet, Henri	Henri Gregoire Saivet	12	Senegal	4	2016/17	2016-12-08	2	0	0	Roef, Davy	-	10	Belgien
Bosetti, Alexy	-	8	Frankreich	4	2016/17	2016-12-08	2	1	-	Sinitsyn, Andrey	-	40	Russland
Dockal, Borek	Bořek Dočkal	47	Tschechien	4	2016/17	2016-12-08	2	0	1	Carrizo, Juan Pablo	-	7	Argentinien
Orellana, Fabian	Fabián Ariel Orellana Valenzuela	25	Chile	4	2016/17	2016-12-08	2	1	-	Steele, Luke	-	1	England
Aubameyang, Pierre-Emerick	-	81	Gabun	3	2016/17	2017-02-14	2	0	1	Ederson	Ederson Santana de Moraes	6	Brasilien
Alexis Sanchez	Alexis Alejandro Sánchez Sánchez	25	Chile	3	2016/17	2017-02-15	2	0	1	Neuer, Manuel	Manuel Peter Neuer	2	Deutschland
Jahanbakhsh, Alireza	-	87	Iran	4	2016/17	2017-02-16	2	1	-	Lopes, Anthony	-	48	Portugal
Ibrahimovic, Zlatan	Zlatan Ibrahimović	44	Schweden	4	2016/17	2017-02-16	2	1	-	Ruffier, Stephane	-	8	Frankreich
Falcao	Radamel Falcao García Zárate	53	Kolumbien	3	2016/17	2017-02-21	2	0	1	Willy Caballero	Wilfredo "Willy" Daniel Caballero Lazcano	7	Argentinien
Gameiro, Kevin	Kévin Gameiro	8	Frankreich	3	2016/17	2017-02-21	2	1	-	Leno, Bernd	-	2	Deutschland
Correa, Joaquin	Carlos Joaquín Correa	7	Argentinien	3	2016/17	2017-02-22	2	0	1	Schmeichel, Kasper	Kasper Peter Schmeichel	45	Dänemark
Stindl, Lars	-	2	Deutschland	4	2016/17	2017-02-23	2	1	-	Tatarusanu, Ciprian	Ciprian Tătărușanu	70	Rumänien
Gianniotas, Ioannis	-	62	Griechenland	4	2016/17	2017-02-23	2	1	-	Iraizoz, Gorka	Gorka Iraizoz Moreno	3	Spanien
Aspas, Iago	Iago Aspas Juncal	3	Spanien	4	2016/17	2017-02-23	2	1	-	Pyatov, Andriy	-	57	Ukraine
Lewandowski, Robert	-	61	Polen	3	2016/17	2017-03-07	2	1	-	Ospina, David	David Ospina Ramírez	53	Kolumbien
Messi, Lionel	Lionel "Leo" Andrés Messi Cuccittini	7	Argentinien	3	2016/17	2017-03-08	2	1	-	Trapp, Kevin	-	2	Deutschland
Neymar	Neymar da Silva Santos Júnior	6	Brasilien	3	2016/17	2017-03-08	2	1	-	Trapp, Kevin	-	2	Deutschland
Perbet, Jeremy	Jérémy Perbet	8	Frankreich	4	2016/17	2017-03-09	2	0	1	Ryan, Mathew	Mathew David Ryan	27	Australien
Dybala, Paulo	Paulo Bruno Exequiel Dybala	7	Argentinien	3	2016/17	2017-03-14	2	1	-	Casillas, Iker	Iker Casillas Fernández	3	Spanien
N'Zonzi, Steven	Steven Nkemboanza Mike N'Zonzi	8	Frankreich	3	2016/17	2017-03-14	2	0	1	Schmeichel, Kasper	Kasper Peter Schmeichel	45	Dänemark
Bentaleb, Nabil	-	19	Algerien	4	2016/17	2017-03-16	2	1	-	Sommer, Yann	-	39	Schweiz
Dolberg, Kasper	Kasper Dolberg Rasmussen	45	Dänemark	4	2016/17	2017-03-16	2	1	-	Olsen, Robin	-	44	Schweden
Fabinho	Fábio Henrique Tavares	6	Brasilien	3	2016/17	2017-04-12	2	0	0	Bürki, Roman	-	39	Schweiz
Griezmann, Antoine	-	8	Frankreich	3	2016/17	2017-04-12	2	1	-	Schmeichel, Kasper	Kasper Peter Schmeichel	45	Dänemark
Vidal, Arturo	Arturo Erasmo Vidal Pardo	25	Chile	3	2016/17	2017-04-12	2	0	0	Navas, Keylor	Keilor Antonio Navas Gamboa	90	Costa Rica
Klaassen, Davy	-	5	Niederlande	4	2016/17	2017-04-13	2	1	-	Fährmann, Ralf	-	2	Deutschland
Lewandowski, Robert	-	61	Polen	3	2016/17	2017-04-18	2	1	-	Navas, Keylor	Keilor Antonio Navas Gamboa	90	Costa Rica
Babel, Ryan	Ryan Guno Babel	5	Niederlande	4	2016/17	2017-04-20	1	1	-	Lopes, Anthony	-	48	Portugal
Fekir, Nabil	-	8	Frankreich	4	2016/17	2017-04-20	1	1	-	Fabri	Fabricio Martín "Fabri" Agosto Ramírez	3	Spanien
[truncated: 380 more rows]

## Sheet: Rates Total
GK_Name	GK_Full_Name	GK_Natio_1	GK_Country_1	All_PK	All_Missed	All_Saved	All_Missed_Saved	All_R_(Missed)	All_R_(Saved)	All_R_(Missed_Saved)	EC_76_PK	EC_76_Missed	EC_76_Saved	EC_76_R_(Saved)	EC_76_R_(Saved_Missed)	WC_78_PK	WC_78_Missed	WC_78_Saved	WC_78_R_(Saved)	WC_78_R_(Saved_Missed)	EC_80_PK	EC_80_Missed	EC_80_Saved	EC_80_R_(Saved)	EC_80_R_(Saved_Missed)	WC_82_PK	WC_82_Missed	WC_82_Saved	WC_82_R_(Saved)	WC_82_R_(Saved_Missed)	EC_84_PK	EC_84_Missed	EC_84_Saved	EC_84_R_(Saved)	EC_84_R_(Saved_Missed)	WC_86_PK	WC_86_Missed	WC_86_Saved	WC_86_R_(Saved)	WC_86_R_(Saved_Missed)	EC_88_PK	EC_88_Missed	EC_88_Saved	EC_88_R_(Saved)	EC_88_R_(Saved_Missed)	WC_90_PK	WC_90_Missed	WC_90_Saved	WC_90_R_(Saved)
Carson, Scott	Scott Paul Carson	1	England	2	0	1	1	0	0.5	0.5
Clemence, Ray	Raymond Neal Clemence	1	England	2	0	1	1	0	0.5	0.5											2	0	1	0.5	0.5
Forster, Fraser	Fraser Gerard Forster	1	England	1	0	0	0	0	0	0
Hamer, Ben	Benjamin John "Ben" Hamer	1	England	1	0	0	0	0	0	0
Hart, Joe	Charles Joseph John "Joe" Hart	1	England	10	0	4	4	0	0.4	0.4
James, David	David Benjamin James	1	England	9	1	1	2	0.111111	0.111111	0.222222
Martyn, Nigel	Anthony Nigel Martyn	1	England	1	0	0	0	0	0	0
Pickford, Jordan	Jordan Lee Pickford	1	England	7	1	1	2	0.142857	0.142857	0.285714
Robinson, Paul	Paul William Robinson	1	England	15	2	2	4	0.133333	0.133333	0.266667
Seaman, David	David Andrew Seaman	1	England	21	2	2	4	0.0952381	0.0952381	0.190476
Shilton, Peter	Peter Leslie Shilton	1	England	6	0	0	0	0	0	0																																				6	0	0	0
Steele, Luke	-	1	England	3	0	1	1	0	0.333333	0.333333
Wright, Richard	Richard Ian Wright	1	England	1	0	1	1	0	1	1
Adler, Rene	René Adler	2	Deutschland	5	0	1	1	0	0.2	0.2
Baumann, Oliver	-	2	Deutschland	1	0	0	0	0	0	0
Butt, Jörg	Hans Jörg Butt	2	Deutschland	9	1	5	6	0.111111	0.555556	0.666667
Fährmann, Ralf	-	2	Deutschland	5	0	1	1	0	0.2	0.2
Fernandez, Benedikt	-	2	Deutschland	1	0	0	0	0	0	0
Fiedler, Christian	-	2	Deutschland	1	0	0	0	0	0	0
Hildebrand, Timo	-	2	Deutschland	4	0	1	1	0	0.25	0.25
Illgner, Bodo	-	2	Deutschland	8	1	1	2	0.125	0.125	0.25																																				6	1	1	0.166667
Immel, Eike	-	2	Deutschland	1	0	0	0	0	0	0																															1	0	0	0	0
Kahn, Oliver	-	2	Deutschland	13	1	5	6	0.0769231	0.384615	0.461538
Karius, Loris	-	2	Deutschland	4	0	0	0	0	0	0
Kirschstein, Sascha	-	2	Deutschland	1	0	0	0	0	0	0
Klinsmann, Jonathan	-	2	Deutschland	1	0	1	1	0	1	1
Koch, Georg	-	2	Deutschland	3	0	1	1	0	0.333333	0.333333
Köpke, Andy	Andreas Köpke	2	Deutschland	8	0	2	2	0	0.25	0.25
Kraft, Thomas	-	2	Deutschland	4	0	0	0	0	0	0
Lehmann, Jens	Jens Gerhard Lehmann	2	Deutschland	7	2	3	5	0.285714	0.428571	0.714286
Leno, Bernd	-	2	Deutschland	10	1	2	3	0.1	0.2	0.3
Lenz, Andre	André Lenz	2	Deutschland	1	0	0	0	0	0	0
Maier, Sepp	Josef Dieter „Sepp“ Maier	2	Deutschland	5	0	0	0	0	0	0	5	0	0	0	0
Miller, Markus	-	2	Deutschland	1	0	0	0	0	0	0
Neuer, Manuel	Manuel Peter Neuer	2	Deutschland	36	4	10	14	0.111111	0.277778	0.388889
Reck, Oliver	-	2	Deutschland	1	0	0	0	0	0	0
Reinke, Andreas	-	2	Deutschland	6	0	1	1	0	0.166667	0.166667
Rensing, Michael	-	2	Deutschland	2	0	0	0	0	0	0
Rost, Frank	-	2	Deutschland	3	0	0	0	0	0	0
Schäfer, Raphael	-	2	Deutschland	1	0	0	0	0	0	0
Schumacher, Toni	Harald Anton Schumacher	2	Deutschland	15	1	5	6	0.0666667	0.333333	0.4											2	0	0	0	0	8	1	2	0.25	0.375	1	0	1	1	1	4	0	2	0.5	0.5
Straub, Stephan	-	2	Deutschland	2	0	0	0	0	0	0
ter Stegen, Marc-Andre	Marc-André ter Stegen	2	Deutschland	7	0	4	4	0	0.571429	0.571429
Trapp, Kevin	-	2	Deutschland	15	2	2	4	0.133333	0.133333	0.266667
Tremmel, Gerhard	Gerhard Martin "Gerry" Tremmel	2	Deutschland	2	0	1	1	0	0.5	0.5
Ulreich, Sven	-	2	Deutschland	2	0	0	0	0	0	0
Unnerstall, Lars		2	Deutschland	1	0	0	0	0	0	0
Vander, Christian	-	2	Deutschland	1	0	0	0	0	0	0
Wächter, Stefan	-	2	Deutschland	2	0	0	0	0	0	0
Walke, Alexander	-	2	Deutschland	1	0	1	1	0	1	1
Weidenfeller, Roman	-	2	Deutschland	5	0	1	1	0	0.2	0.2
Wessels, Stefan	-	2	Deutschland	1	0	0	0	0	0	0
Wiese, Tim	-	2	Deutschland	4	0	4	4	0	1	1
Zieler, Ron-Robert	-	2	Deutschland	2	0	1	1	0	0.5	0.5
Adan, Antonio	Antonio Adán Garrido	3	Spanien	6	0	1	1	0	0.166667	0.166667
Adrian	Adrián San Miguel del Castillo	3	Spanien	1	0	0	0	0	0	0
Almunia, Manuel	Manuel Almunia Rivero	3	Spanien	11	1	1	2	0.0909091	0.0909091	0.181818
Andres Fernandez	Andrés Eduardo Fernández Moreno	3	Spanien	2	0	1	1	0	0.5	0.5
Aranzubia, Daniel	-	3	Spanien	2	0	1	1	0	0.5	0.5
Arconada, Luis	Luis Miguel Arconada Etxarri	3	Spanien	5	1	0	1	0.2	0	0.2																					5	1	0	0	0.2
Canizares	José Santiago Cañizares Ruíz	3	Spanien	13	1	3	4	0.0769231	0.230769	0.307692
Casillas, Iker	Iker Casillas Fernández	3	Spanien	46	7	8	15	0.152174	0.173913	0.326087
Cesar Sanchez	César Sánchez Domínguez	3	Spanien	5	0	1	1	0	0.2	0.2
Contreras	Pedro González Contreras Cano	3	Spanien	1	0	1	1	0	1	1
David Soria	David Soria Solís	3	Spanien	5	0	1	1	0	0.2	0.2
De Gea, David	David de Gea Quintana	3	Spanien	10	0	0	0	0	0	0
Diego Lopez	Diego López Rodríguez	3	Spanien	9	0	2	2	0	0.222222	0.222222
Domenech, Jaume	Jaume Doménech	3	Spanien	1	0	0	0	0	0	0
Elia	Juan Elia Vallejo	3	Spanien	1	0	0	0	0	0	0
Esteban	Esteban Andres Suarez	3	Spanien	1	0	1	1	0	1	1
Fabri	Fabricio Martín "Fabri" Agosto Ramírez	3	Spanien	11	1	1	2	0.0909091	0.0909091	0.181818
Iago Herrerin	Iago Herrerín Buisán	3	Spanien	7	0	0	0	0	0	0
Iraizoz, Gorka	Gorka Iraizoz Moreno	3	Spanien	11	2	0	2	0.181818	0	0.181818
Jacobo	-	3	Spanien	1	0	0	0	0	0	0
Joel	Joel Robles Blázquez	3	Spanien	2	0	1	1	0	0.5	0.5
Juan Pablo	Juan Pablo Colinas Ferreras	3	Spanien	1	0	0	0	0	0	0
Kepa	Kepa Arrizabalaga Revuelta	3	Spanien	6	0	3	3	0	0.5	0.5
Kiko Casilla	Francisco "Kiko" Casilla Cortés	3	Spanien	1	0	0	0	0	0	0
Molina, Jose Francisco	José Francisco Molina Jiménez	3	Spanien	4	0	2	2	0	0.5	0.5
Moya, Miguel	Miguel Ángel Moyà Rumbo	3	Spanien	5	2	1	3	0.4	0.2	0.6
Palop, Andres	Andrés Palop Cervera	3	Spanien	14	0	5	5	0	0.357143	0.357143
Pau Lopez	Pau López Sabata	3	Spanien	1	0	0	0	0	0	0
Raul Fernandez	Raúl Fernández-Cavada Mateos	3	Spanien	2	0	1	1	0	0.5	0.5
Reina, Jose Manuel	José Manuel "Pepe" Reina	3	Spanien	13	0	3	3	0	0.230769	0.230769
Ricardo L.	Ricardo López Felipe	3	Spanien	2	1	0	1	0.5	0	0.5
Roberto	Roberto Jiménez Gago	3	Spanien	6	0	3	3	0	0.5	0.5
Sergio Asenjo	Sergio Asenjo Andrés	3	Spanien	3	0	0	0	0	0	0
Sergio Rico	Sergio Rico González	3	Spanien	3	2	0	2	0.666667	0	0.666667
Toni Doblas	Antonio Doblas Santana	3	Spanien	2	0	1	1	0	0.5	0.5
Tono	Antonio Ramírez Martínez	3	Spanien	1	0	0	0	0	0	0
Victor Valdes	Víctor Valdés Arribas	3	Spanien	8	1	1	2	0.125	0.125	0.25
Zubizarreta, Andoni	Andoni Zubizarreta Urreta	3	Spanien	13	2	0	2	0.153846	0	0.153846																										6	0	0	0	0						2	2	0	0
Abbiati, Christian	-	4	Italien	6	0	0	0	0	0	0
Amelia, Marco	-	4	Italien	4	1	0	1	0.25	0	0.25
Antonioli, Francesco	-	4	Italien	2	0	0	0	0	0	0
Ballotta, Marco	-	4	Italien	1	0	0	0	0	0	0
Benussi, Francesco	-	4	Italien	2	0	1	1	0	0.5	0.5
Buffon, Gianluigi	-	4	Italien	43	5	8	13	0.116279	0.186047	0.302326
Chimenti, Antonio	-	4	Italien	2	0	0	0	0	0	0
Cudicini, Carlo	-	4	Italien	2	0	1	1	0	0.5	0.5
Curci, Gianluca	-	4	Italien	1	0	0	0	0	0	0
de Sanctis, Morgan	-	4	Italien	7	1	1	2	0.142857	0.142857	0.285714
Donnarumma, Gianluigi	-	4	Italien	2	0	0	0	0	0	0
Gollini, Pierluigi	-	4	Italien	2	1	0	1	0.5	0	0.5
Mannone, Vito	-	4	Italien	2	0	0	0	0	0	0
Marchetti, Federico	-	4	Italien	5	0	1	1	0	0.2	0.2
Meret, Alex	-	4	Italien	3	0	0	0	0	0	0
Pagliuca, Gianluca	-	4	Italien	11	0	2	2	0	0.181818	0.181818
Pelizzoli, Ivan	-	4	Italien	3	0	0	0	0	0	0
Peruzzi, Angelo	-	4	Italien	2	0	0	0	0	0	0
Roma, Flavio	-	4	Italien	1	0	1	1	0	1	1
Rossi, Sebastiano	-	4	Italien	1	0	0	0	0	0	0
Scarpi, Alessio	-	4	Italien	1	1	0	1	1	0	1
Sirigu, Salvatore	-	4	Italien	4	0	1	1	0	0.25	0.25
Sorrentino, Stefano	-	4	Italien	2	0	0	0	0	0	0
Toldo, Francesco	-	4	Italien	8	5	1	6	0.625	0.125	0.75
Zenga, Walter	-	4	Italien	4	0	0	0	0	0	0																																				4	0	0	0
Zoff, Dino	-	4	Italien	10	0	0	0	0	0	0						1	0	0	0	0	9	0	0	0	0
Bizot, Marco	-	5	Niederlande	6	0	0	0	0	0	0
Boschker, Sander	-	5	Niederlande	11	0	2	2	0	0.181818	0.181818
Cillessen, Jasper	Jacobus Antonius Peter Cillessen	5	Niederlande	19	3	0	3	0.157895	0	0.157895
Coutinho, Gino	-	5	Niederlande	1	0	0	0	0	0	0
Jongbloed, Jan	-	5	Niederlande	1	0	0	0	0	0	0						1	0	0	0	0
Krul, Tim	Timothy "Tim" Michael Krul	5	Niederlande	1	0	0	0	0	0	0
Lodewijks, Patrick	-	5	Niederlande	1	0	0	0	0	0	0
Pasveer, Remko	-	5	Niederlande	1	0	0	0	0	0	0
Stekelenburg, Maarten	-	5	Niederlande	6	3	0	3	0.5	0	0.5
Timmer, Henk	-	5	Niederlande	6	0	2	2	0	0.333333	0.333333
Van Breukelen, Hans	Johannes Francisus Breukelen	5	Niederlande	8	0	1	1	0	0.125	0.125																															2	0	1	0.5	0.5	1	0	0	0
van der Sar, Edwin	-	5	Niederlande	30	5	2	7	0.166667	0.0666667	0.233333
Vermeer, Kenneth	Kenneth Harold Vermeer	5	Niederlande	9	1	1	2	0.111111	0.111111	0.222222
Vorm, Michel	-	5	Niederlande	2	0	0	0	0	0	0
Waterman, Boy	-	5	Niederlande	6	0	2	2	0	0.333333	0.333333
Waterreus, Ronald	-	5	Niederlande	6	1	0	1	0.166667	0	0.166667
Zoet, Jeroen	-	5	Niederlande	12	1	0	1	0.0833333	0	0.0833333
Zoetebier, Edwin	-	5	Niederlande	1	0	0	0	0	0	0
Artur Moraes	Artur Guilherme Moraes Gusmão	6	Brasilien	3	1	0	1	0.333333	0	0.333333
Bracali	Rafael Wihby Bracali	6	Brasilien	3	0	1	1	0	0.333333	0.333333
Carlos	Carlos Roberto Gallo	6	Brasilien	5	1	0	1	0.2	0	0.2																										5	1	0	0	0.2
Dida	Nelson de Jesús Silva	6	Brasilien	13	0	5	5	0	0.384615	0.384615
Diego Alves	Diego Alves Carreira	6	Brasilien	3	0	2	2	0	0.666667	0.666667
Doni	Doniéber Alexander Marangão	6	Brasilien	11	0	1	1	0	0.0909091	0.0909091
Douglas	Douglas Renato de Jesus	6	Brasilien	2	0	0	0	0	0	0
Ederson	Ederson Santana de Moraes	6	Brasilien	10	0	3	3	0	0.3	0.3
Fabiano Freitas	Fabiano Ribeiro de Freitas	6	Brasilien	2	0	0	0	0	0	0
Felipe	Luiz Felipe Ventura dos Santos	6	Brasilien	2	0	0	0	0	0	0
Gomes, Heurelho	Heurelho da Silva Gomes	6	Brasilien	18	1	3	4	0.0555556	0.166667	0.222222
Helton	Helton da Silva Arruda	6	Brasilien	10	0	1	1	0	0.1	0.1
Julio Cesar	Júlio César Soares de Espíndola	6	Brasilien	11	2	1	3	0.181818	0.0909091	0.272727
Marcelo Boeck	-	6	Brasilien	2	0	0	0	0	0	0
Matheus	Matheus Lima Magalhães	6	Brasilien	4	1	1	2	0.25	0.25	0.5
Moretto, Marcelo	Marcelo Moretto de Souza	6	Brasilien	2	0	1	1	0	0.5	0.5
Neto	Norberto Murara Neto	6	Brasilien	6	0	1	1	0	0.166667	0.166667
Nilson	Nilson Corrêa Júnior	6	Brasilien	1	0	0	0	0	0	0
Renan	Renan dos Santos	6	Brasilien	2	0	0	0	0	0	0
Taffarel, Claudio	Cláudio André Mergen Taffarel	6	Brasilien	13	2	3	5	0.153846	0.230769	0.384615
Andujar, Mariano	Mariano Gonzalo Andújar	7	Argentinien	1	0	0	0	0	0	0
Armani, Franco	-	7	Argentinien	2	0	0	0	0	0	0
Barbosa, Mariano	Mariano Damián Barbosa	7	Argentinien	2	0	0	0	0	0	0
Benitez, Walter	Walter Daniel Benítez	7	Argentinien	1	0	0	0	0	0	0
Bizzarri, Albano	-	7	Argentinien	2	0	0	0	0	0	0
Bonano, Roberto	Roberto Óscar Bonano	7	Argentinien	2	1	0	1	0.5	0	0.5
Carrizo, Juan Pablo	-	7	Argentinien	2	0	1	1	0	0.5	0.5
Cavallero, Pablo	Pablo Oscar Cavallero Rodríguez	7	Argentinien	1	0	0	0	0	0	0
Costanzo, Franco	-	7	Argentinien	3	0	0	0	0	0	0
Degra, Matias	Matías Omar Degra	7	Argentinien	1	1	0	1	1	0	1
Fillol, Ubaldo	Ubaldo Matildo Fillol	7	Argentinien	1	0	1	1	0	1	1						1	0	1	1	1
Franco, Leo	Leonardo Noeren Franco	7	Argentinien	4	0	0	0	0	0	0
Galli, Giovanni	-	7	Argentinien	1	0	0	0	0	0	0																										1	0	0	0	0
Goycochea, Sergio	Sergio Javier Goycochea	7	Argentinien	11	1	4	5	0.0909091	0.363636	0.454545																																				11	1	4	0.363636
Leo Franco	Leonardo Noeren Franco	7	Argentinien	1	0	0	0	0	0	0
Marchesin, Agustin	Agustín Federico Marchesín	7	Argentinien	2	0	0	0	0	0	0
Roa, Carlos	-	7	Argentinien	6	0	2	2	0	0.333333	0.333333
Roa, Carlos Angel	-	7	Argentinien	1	0	0	0	0	0	0
Romero, Sergio	Sergio Germán Romero	7	Argentinien	6	1	2	3	0.166667	0.333333	0.5
Rulli, Geronimo	Gerónimo Rulli	7	Argentinien	1	0	0	0	0	0	0
Saja, Diego Sebastian	Diego Sebastián Saja	7	Argentinien	1	0	1	1	0	1	1
Willy Caballero	Wilfredo "Willy" Daniel Caballero Lazcano	7	Argentinien	3	0	2	2	0	0.666667	0.666667
Allain, Bobby	-	8	Frankreich	1	0	0	0	0	0	0
Areola, Alphonse	Alphonse Francis Aréola	8	Frankreich	4	0	1	1	0	0.25	0.25
Barthez, Fabien	Fabien Alain Barthez	8	Frankreich	15	1	3	4	0.0666667	0.2	0.266667
Basso, Anthony	-	8	Frankreich	1	0	0	0	0	0	0
Bats, Joel	-	8	Frankreich	7	1	2	3	0.142857	0.285714	0.428571																					1	0	0	0	0	6	1	2	0.333333	0.5
Bertrand-Demanes, Jean-Paul	-	8	Frankreich	1	0	0	0	0	0	0						1	0	0	0	0
Bracigliano, Gennaro	-	8	Frankreich	1	0	0	0	0	0	0
Butelle, Ludovic	-	8	Frankreich	5	0	1	1	0	0.2	0.2
Cardinale, Yoan	-	8	Frankreich	2	0	0	0	0	0	0
Carrasso, Cedric	Cédric Carrasso	8	Frankreich	3	1	0	1	0.333333	0	0.333333
Cool, Fabien	-	8	Frankreich	1	0	0	0	0	0	0
Costil, Benoit	Benoît Costil	8	Frankreich	1	0	1	1	0	1	1
Coupet, Gregory	Grégory Coupet	8	Frankreich	11	0	3	3	0	0.272727	0.272727
Didillon, Thomas	-	8	Frankreich	1	0	0	0	0	0	0
Douchez, Nicolas	-	8	Frankreich	1	0	0	0	0	0	0
Escales, Florian	-	8	Frankreich	1	0	0	0	0	0	0
Ettori, Jean-Luc	-	8	Frankreich	7	0	1	1	0	0.142857	0.142857																7	0	1	0.142857	0.142857
Frey, Sebastien	Sébastien Frey	8	Frankreich	11	1	3	4	0.0909091	0.272727	0.363636
Grondin, Willy	-	8	Frankreich	1	0	1	1	0	1	1
Janot, Jeremie	-	8	Frankreich	1	0	0	0	0	0	0
Jourdren, Geoffrey	-	8	Frankreich	1	0	0	0	0	0	0
Lama, Bernard	-	8	Frankreich	11	0	1	1	0	0.0909091	0.0909091
Landreau, Mickael	Mickaël Landreau	8	Frankreich	6	0	0	0	0	0	0
Letizi, Lionel	-	8	Frankreich	4	0	0	0	0	0	0
Lloris, Hugo	Hugo Hadrien Dominique Lloris	8	Frankreich	22	1	2	3	0.0454545	0.0909091	0.136364
Maignan, Mike	-	8	Frankreich	1	0	0	0	0	0	0
Mandanda, Steve	Steve Mandanda Mpidi	8	Frankreich	22	0	4	4	0	0.181818	0.181818
Moulin, Jessy	-	8	Frankreich	1	0	0	0	0	0	0
Pele, Yoann	Yohann Pelé	8	Frankreich	1	0	0	0	0	0	0
Pouplin, Simon	-	8	Frankreich	4	0	0	0	0	0	0
Puydebois, Nicolas	-	8	Frankreich	1	0	1	1	0	1	1
Rame, Ulrich	Ulrich Ramé	8	Frankreich	1	0	0	0	0	0	0
Riou, Rudy	-	8	Frankreich	1	0	0	0	0	0	0
Ruffier, Stephane	-	8	Frankreich	3	0	1	1	0	0.333333	0.333333
Salin, Romain	Romain Jules Salin	8	Frankreich	1	0	0	0	0	0	0
Sorin, Olivier	-	8	Frankreich	1	0	1	1	0	1	1
Valverde, Mathieu	-	8	Frankreich	1	0	0	0	0	0	0
Vercoutre, Remy	Rémy Vercoutre	8	Frankreich	4	0	1	1	0	0.25	0.25
Viviani, Jody	-	8	Frankreich	2	0	1	1	0	0.5	0.5
Wimbee, Gregory	Grégory Wimbée	8	Frankreich	1	0	0	0	0	0	0
Brkic, Zeljko	Željko Brkić	9	Serbien	1	0	0	0	0	0	0
Disljenkovic, Vladimir	Vladimir Dišljenković	9	Serbien	1	0	0	0	0	0	0
Kujovic, Vladan	Vladan Kujović	9	Serbien	2	0	0	0	0	0	0
Lukac, Milan	Milan Lukač	9	Serbien	3	0	0	0	0	0	0
Mitrovic, Aleksandar	Aleksandar Mitrović	9	Serbien	1	0	0	0	0	0	0
Nikolic, Djordje	Đorđe Nikolić	9	Serbien	2	0	1	1	0	0.5	0.5
Radosavljevic, Aleksandar	Aleksandar Radosavljević	9	Serbien	1	0	1	1	0	1	1
Rajkovic, Predrag	Predrag Rajković	9	Serbien	2	1	0	1	0.5	0	0.5
Saranov, Bojan	Bojan Šaranov	9	Serbien	2	0	2	2	0	1	1
Stojkovic, Vladimir	Vladimir Stojković	9	Serbien	10	1	2	3	0.1	0.2	0.3
Boeckx, Frank	-	10	Belgien	2	1	0	1	0.5	0	0.5
Bossut, Sammy	-	10	Belgien	1	0	0	0	0	0	0
Bostyn, Louis	-	10	Belgien	1	0	0	0	0	0	0
Casteels, Koen	-	10	Belgien	2	0	1	1	0	0.5	0.5
Courtois, Thibaut	Thibaut Nicolas Marc Courtois	10	Belgien	4	0	0	0	0	0	0
de Vlieger, Geert	-	10	Belgien	2	1	0	1	0.5	0	0.5
de Wilde, Filip	Filip Alfons Annie De Wilde	10	Belgien	4	0	0	0	0	0	0
de Winter, Yves	-	10	Belgien	1	0	0	0	0	0	0
Merlier, Pieter	-	10	Belgien	2	0	0	0	0	0	0
Mignolet, Simon	Simon Luc Hildebert Mignolet	10	Belgien	7	0	0	0	0	0	0
Moons, Jan	-	10	Belgien	1	0	0	0	0	0	0
Pfaff, Jean-Marie	-	10	Belgien	9	0	1	1	0	0.111111	0.111111																					2	0	0	0	0	7	0	1	0.142857	0.142857
Preud'homme, Michel	Michel Jean Georges Ghislain Prued'homme	10	Belgien	1	0	0	0	0	0	0																																				1	0	0	0
Proto, Silvio	Silvestro "Silvio" Proto	10	Belgien	8	0	2	2	0	0.25	0.25
Roef, Davy	-	10	Belgien	2	1	0	1	0.5	0	0.5
Sels, Matz	Matz Willy Els Sels	10	Belgien	2	0	1	1	0	0.5	0.5
Stijnen, Stijn	-	10	Belgien	1	0	0	0	0	0	0
Svilar, Mile	-	10	Belgien	2	0	1	1	0	0.5	0.5
van Hout, Kristof	-	10	Belgien	1	0	0	0	0	0	0
Vandenbussche, Brian	-	10	Belgien	1	0	0	0	0	0	0
Vandevoordt, Maarten	-	10	Belgien	2	0	0	0	0	0	0
Verhulst, Davino	-	10	Belgien	1	0	0	0	0	0	0
Verlinden, Dany	Daniel Verlinden	10	Belgien	1	0	0	0	0	0	0
Diallo, Abdoulaye	-	12	Senegal	1	0	0	0	0	0	0
Mendy, Edouard	Édouard Osoque Mendy	12	Senegal	1	0	0	0	0	0	0
Sylva, Tony	Tony Mario Sylva	12	Senegal	2	0	0	0	0	0	0
Halldorsson, Hannes	Hannes Þór Halldórsson	13	Island	4	1	1	2	0.25	0.25	0.5
Almer, Robert	-	14	Österreich	1	0	1	1	0	1	1
Gratzei, Christian		14	Österreich	1	0	0	0	0	0	0
Grünwald, Pascal	-	14	Österreich	1	0	0	0	0	0	0
Hadzikic, Osman	Osman Hadžikić	14	Österreich	1	0	0	0	0	0	0
Kofler, Alexander	-	14	Österreich	2	0	0	0	0	0	0
Koncilia, Friedl	Friedrich Koncilia	14	Österreich	2	1	0	1	0.5	0	0.5						1	0	0	0	0						1	1	0	0	1
Lindenberg, Klaus	-	14	Österreich	1	0	0	0	0	0	0																																				1	0	0	0
Lindner, Heinz	-	14	Österreich	2	0	1	1	0	0.5	0.5
Macho, Jürgen	-	14	Österreich	1	0	0	0	0	0	0
Manninger, Alexander	-	14	Österreich	1	0	0	0	0	0	0
Schicklgruber, Josef	Josef "Pepi" Schicklgruber	14	Österreich	1	1	0	1	1	0	1
Schlager, Alexander	-	14	Österreich	2	0	0	0	0	0	0
Strebinger, Richard	-	14	Österreich	3	0	0	0	0	0	0
Wölfli, Marco	-	14	Österreich	5	0	1	1	0	0.2	0.2
Carroll, Roy	Roy Eric Carroll	15	Nordirland	2	0	1	1	0	0.5	0.5
Bonner, Pat	Patrick Joseph Bonner	16	Irland	5	0	1	1	0	0.2	0.2																																				5	0	1	0.2
Given, Shay	Séamus John James "Shay" Given	16	Irland	17	2	5	7	0.117647	0.294118	0.411765
Rogers, Gary	-	16	Irland	1	0	0	0	0	0	0
Alexander, Neil	-	18	Schottland	4	1	1	2	0.25	0.25	0.5
Douglas, Robert	-	18	Schottland	2	0	1	1	0	0.5	0.5
Gordon, Craig	Craig Anthony Gordon	18	Schottland	3	0	0	0	0	0	0
Langfield, Jamie	-	18	Schottland	2	0	1	1	0	0.5	0.5
McGregor, Allan	Allan James McGregor	18	Schottland	3	0	0	0	0	0	0
Rough, Alan	Alan Roderick Rough	18	Schottland	1	0	0	0	0	0	0						1	0	0	0	0
Cerbah, Mehdi	-	19	Algerien	1	0	0	0	0	0	0																1	0	0	0	0
M'Bolhi, Rais	Adi Raïs Cobos Adrien M'Bolhi Ouhab	19	Algerien	2	0	1	1	0	0.5	0.5
Copa	Barry Boubacar	20	Elfenbeinküste	1	0	0	0	0	0	0
Barrett, Warren	-	23	Jamaika	1	0	0	0	0	0	0
Thompson, Ryan	-	23	Jamaika	1	0	1	1	0	1	1
Kingson, Richard	Richard Paul Franck Kingston	24	Ghana	6	0	1	1	0	0.166667	0.166667
Bravo, Claudio	Claudio Andrés Bravo Muñoz	25	Chile	6	2	1	3	0.333333	0.166667	0.5
Tapia, Nelson	-	25	Chile	2	0	0	0	0	0	0
Borjan, Milan	-	26	Kanada	5	0	1	1	0	0.2	0.2
Jones, Bradley	Bradley "Brad" Scott Jones	27	Australien	1	0	1	1	0	1	1
Juric, Frank	Frank Jurić	27	Australien	1	0	0	0	0	0	0
Ryan, Mathew	Mathew David Ryan	27	Australien	3	0	1	1	0	0.333333	0.333333
Schwarzer, Mark	-	27	Australien	6	0	1	1	0	0.166667	0.166667
Carini, Fabian	Héctor Fabián Carini	28	Uruguay	3	0	1	1	0	0.333333	0.333333
Muslera, Fernando	Néstor Fernando Muslera Micol	28	Uruguay	11	2	2	4	0.181818	0.181818	0.363636
Rochet, Sergio	Sergio Rochet Álvarez	28	Uruguay	1	0	0	0	0	0	0
Enyeama, Vincent	-	29	Nigeria	5	0	1	1	0	0.2	0.2
Rufai, Peter	-	29	Nigeria	2	0	0	0	0	0	0
Shorunmu, Ike	Ikechukwu Ibrahim "Ike" Shorunmu	29	Nigeria	2	0	0	0	0	0	0
Uzoho, Francis	Francis Odinaka Uzoho	29	Nigeria	2	0	1	1	0	0.5	0.5
Cavlina, Silvije	Silvije Čavlina	30	Kroatien	1	0	0	0	0	0	0
Didulica, Joey	Joseph Anthony Didulica	30	Kroatien	1	0	0	0	0	0	0
Galinovic, Mario	Mario Galinović	30	Kroatien	5	1	1	2	0.2	0.2	0.4
Kalinic, Lovre	Lovre Kalinić	30	Kroatien	1	0	0	0	0	0	0
Kevala, Ivan	-	30	Kroatien	2	0	1	1	0	0.5	0.5
Kresic, Dario	Dario Krešić	30	Kroatien	2	0	1	1	0	0.5	0.5
Ladic, Drazen	-	30	Kroatien	1	0	0	0	0	0	0
Livakovic, Dominik	Dominik Livaković	30	Kroatien	2	0	0	0	0	0	0
Loncaric, Filip	Filip Lončarić	30	Kroatien	1	0	0	0	0	0	0
Petric, Mladen	Mladen Petrić	30	Kroatien	1	0	1	1	0	1	1
Pletikosa, Stipe	-	30	Kroatien	7	0	0	0	0	0	0
Radosevic, Bozidar	Božidar Radošević	30	Kroatien	1	0	0	0	0	0	0
Runje, Vedran	-	30	Kroatien	6	0	2	2	0	0.333333	0.333333
Subasic, Danijel	Danijel Subašić	30	Kroatien	20	5	3	8	0.25	0.15	0.4
Tomic, Vjekoslav	Vjekoslav Tomić	30	Kroatien	1	0	0	0	0	0	0
Turina, Ivan	-	30	Kroatien	2	0	0	0	0	0	0
Vargic, Ivan	Ivan Vargić	30	Kroatien	1	0	0	0	0	0	0
Vasilj, Vladimir	-	30	Kroatien	2	0	0	0	0	0	0
Ben Mustapha, Farouk	-	32	Tunesien	1	0	0	0	0	0	0
Boumnijel, Ali	-	32	Tunesien	3	0	0	0	0	0	0
Naili, Mokhtar	-	32	Tunesien	1	0	0	0	0	0	0						1	0	0	0	0
Elana, Steeve	-	33	Martinique	1	0	0	0	0	0	0
Olimpa, Kevin	Kévin Jacques Olimpa	33	Martinique	1	0	0	0	0	0	0
Kawaguchi, Yoshi	Yoshikatsu Kawaguchi	34	Japan	1	0	1	1	0	1	1
Kawashima, Eiji	-	34	Japan	7	1	0	1	0.142857	0	0.142857
Azmi, Khalil	-	35	Marokko	1	0	0	0	0	0	0
Bono	Yassine "Bono" Bounou	35	Marokko	2	0	1	1	0	0.5	0.5
Zaza, Karim	-	35	Marokko	5	0	1	1	0	0.2	0.2
Begovic, Asmir	Asmir Begović	36	Bosnien-Herzegowina	1	0	0	0	0	0	0
Buric, Jasmin	Jasmin Burić	36	Bosnien-Herzegowina	1	1	0	1	1	0	1
Grahovac, Branko	-	36	Bosnien-Herzegowina	3	0	0	0	0	0	0
Sehic, Ibrahim	Ibrahim Šehić	36	Bosnien-Herzegowina	3	0	0	0	0	0	0
Chavdarov, Zdravko	-	38	Bulgarien	2	0	1	1	0	0.5	0.5
Iliev, Plamen	Plamen Iwanov Iliev	38	Bulgarien	2	0	0	0	0	0	0
Ivankov, Dimitar	Dimitar Ivanov Ivankov	38	Bulgarien	1	0	0	0	0	0	0
Michajlow, Borislaw	-	38	Bulgarien	6	1	2	3	0.166667	0.333333	0.5
Mihaylov, Nikolay	-	38	Bulgarien	5	0	1	1	0	0.2	0.2
Sdrawkow, Sdrawko	-	38	Bulgarien	1	0	0	0	0	0	0
Stoyanov, Vladislav	-	38	Bulgarien	4	0	2	2	0	0.5	0.5
Zdravkov, Zdravko	Zdravko Stoyanov Zdravkov	38	Bulgarien	1	0	0	0	0	0	0
Baumann, Noam	-	39	Schweiz	1	0	0	0	0	0	0
Benaglio, Diego	Diego Orlando Benaglio	39	Schweiz	9	2	2	4	0.222222	0.222222	0.444444
Bürki, Roman	-	39	Schweiz	3	1	1	2	0.333333	0.333333	0.666667
da Costa, David	-	39	Schweiz	2	0	1	1	0	0.5	0.5
Favre, Anthony	-	39	Schweiz	1	0	0	0	0	0	0
Hitz, Marwin	-	39	Schweiz	1	0	0	0	0	0	0
Jakupovic, Eldin	Eldin Jakupović	39	Schweiz	1	0	0	0	0	0	0
Leoni, Johnny	-	39	Schweiz	2	0	0	0	0	0	0
Lopar, Daniel	-	39	Schweiz	1	0	1	1	0	1	1
Omlin, Jonas	-	39	Schweiz	2	0	0	0	0	0	0
Pascolo, Marco	-	39	Schweiz	1	0	0	0	0	0	0
Sommer, Yann	-	39	Schweiz	20	2	3	5	0.1	0.15	0.25
von Ballmoos, David	-	39	Schweiz	2	0	0	0	0	0	0
Zuberbühler, Pascal	-	39	Schweiz	9	1	3	4	0.111111	0.333333	0.444444
Zubi	Pascal Zuberbühler	39	Schweiz	4	0	1	1	0	0.25	0.25
Akinfejew, Igor Wladimirowitsch	-	40	Russland	23	3	1	4	0.130435	0.0434783	0.173913
Charin, Dimitri Wiktorowitsch	-	40	Russland	3	0	0	0	0	0	0
Dzhanaev, Soslan	Soslan Totrasowitsch Dzhanaev	40	Russland	2	0	1	1	0	0.5	0.5
Filimonov, Aleksandr	-	40	Russland	2	0	0	0	0	0	0
Gabulov, Vladimir	-	40	Russland	2	0	1	1	0	0.5	0.5
Guilherme	Guilherme Alvim Marinato	40	Russland	4	0	0	0	0	0	0
Kerzhakov, Mikhail	Mikhail Anatolyevich Kerzhakov	40	Russland	2	0	0	0	0	0	0
Kochenkov, Anton	Anton Aleksandrovich Kochenkov	40	Russland	3	0	1	1	0	0.333333	0.333333
Kritsyuk, Stanislav	-	40	Russland	1	0	0	0	0	0	0
Lodygin, Yuri	-	40	Russland	2	0	1	1	0	0.5	0.5
Lunev, Andrey	Andrey Jewgenjewitsch Lunev	40	Russland	4	0	1	1	0	0.25	0.25
Maksimenko, Alexandr	-	40	Russland	1	0	0	0	0	0	0
Malafeev, Vyacheslav	-	40	Russland	9	2	2	4	0.222222	0.222222	0.444444
Ovchinnikov, Sergey	Sergei Iwanowitsch Owtschinnikow	40	Russland	2	0	1	1	0	0.5	0.5
Pesyakov, Sergey	-	40	Russland	1	0	0	0	0	0	0
Polyakov, Aleksey	-	40	Russland	1	0	1	1	0	1	1
Pomazan, Evgeniy	-	40	Russland	1	0	0	0	0	0	0
Rebrov, Artyom	-	40	Russland	1	1	0	1	1	0	1
Ryzhikov, Sergey	-	40	Russland	2	0	1	1	0	0.5	0.5
Selikhov, Aleksandr	Aleksandr Aleksandrovich Selikhov	40	Russland	1	0	0	0	0	0	0
Sinitsyn, Andrey	-	40	Russland	1	0	0	0	0	0	0
Skorupski, Lukasz	Łukasz Skorupski	40	Russland	2	0	0	0	0	0	0
Campos, Jorge	Jorge Campos Navarrete	41	Mexiko	4	0	1	1	0	0.25	0.25
Larios, Pablo	Pablo Larios Iwasaki	41	Mexiko	4	0	0	0	0	0	0																										4	0	0	0	0
Ochoa, Guillermo	Francisco Guillermo Ochoa Magaña	41	Mexiko	3	0	0	0	0	0	0
Sanchez, Oswaldo	Oswaldo Javier Sánchez Ibarra	41	Mexiko	1	0	0	0	0	0	0
Friedel, Brad	Bradley Howard "Brad" Friedel	43	USA	6	0	0	0	0	0	0
Horvath, Ethan	-	43	USA	1	0	1	1	0	1	1
Howard, Tim	Timothy Matthew "Tim" Howard	43	USA	7	1	1	2	0.142857	0.142857	0.285714
Keller, Kasey	-	43	USA	1	0	0	0	0	0	0
Meola, Tony	Antonio Michael Meola	43	USA	3	1	1	2	0.333333	0.333333	0.666667																																				3	1	1	0.333333
Andersson, Daniel	-	44	Schweden	1	0	0	0	0	0	0
Dahlin, Johan	-	44	Schweden	1	0	0	0	0	0	0
Gustafsson, Eddie	Douglas Edward „Eddie“ Alexander Gustafsson McIntosh	44	Schweden	4	0	0	0	0	0	0
Hansson, Pär	Pär Johan Åke Hansson	44	Schweden	1	0	0	0	0	0	0
Hedman, Magnus	Carl Magnus Hedman	44	Schweden	2	0	1	1	0	0.5	0.5
Hellström, Ronnie	Ronnie Carl Hellström	44	Schweden	1	0	0	0	0	0	0						1	0	0	0	0
Isaksson, Andreas	-	44	Schweden	11	1	0	1	0.0909091	0	0.0909091
Johnsson, Karl-Johan	Karl-Johan "Kalle" Johnsson	44	Schweden	4	0	1	1	0	0.25	0.25
Olsen, Robin	-	44	Schweden	3	1	0	1	0.333333	0	0.333333
Örlund, Daniel	-	44	Schweden	1	0	1	1	0	1	1
Ravelli, Thomas	-	44	Schweden	8	0	2	2	0	0.25	0.25																																				1	0	0	0
Rinne, Jacob	-	44	Schweden	1	0	0	0	0	0	0
Söderberg, Ole	Ole Petter Söderberg	44	Schweden	1	0	1	1	0	1	1
Wiland, Johan	-	44	Schweden	7	0	3	3	0	0.428571	0.428571
Andersen, Mikkel	-	45	Dänemark	2	0	1	1	0	0.5	0.5
Andersen, Stephan	Stephan Maigaard Andersen	45	Dänemark	3	1	0	1	0.333333	0	0.333333
Christensen, Carsten	-	45	Dänemark	1	0	0	0	0	0	0
Christiansen, Jesper	Jesper Ringsborg Christiansen	45	Dänemark	1	0	0	0	0	0	0
Ellegaard, Kevin	Kevin Stuhr Ellegaard	45	Dänemark	1	0	0	0	0	0	0
Hansen, Jesper	-	45	Dänemark	2	0	1	1	0	0.5	0.5
Hogh, Lars	Poul Lars Hough Pedersen	45	Dänemark	2	0	0	0	0	0	0																										2	0	0	0	0
Lössl, Jonas	Jonas Bybjerg Lössl	45	Dänemark	5	0	1	1	0	0.2	0.2
Qvist, Ole	-	45	Dänemark	5	0	0	0	0	0	0																					5	0	0	0	0
Rasmussen, Troels	-	45	Dänemark	2	0	1	1	0	0.5	0.5																										1	0	0	0	0	1	0	1	1	1
Schmeichel, Kasper	Kasper Peter Schmeichel	45	Dänemark	11	3	3	6	0.272727	0.272727	0.545455
Schmeichel, Peter	Peter Boleslaw Schmeichel	45	Dänemark	7	1	0	1	0.142857	0	0.142857
Sorensen, Thomas	Thomas Løvendahl Sørensen	45	Dänemark	1	0	0	0	0	0	0
Hansen, Andre	André Hansen	46	Norwegen	3	0	1	1	0	0.333333	0.333333
Jamtfall, Jörn	-	46	Norwegen	1	0	0	0	0	0	0
Johnsen, Espen	-	46	Norwegen	1	0	0	0	0	0	0
Lund Hansen, Alexander	-	46	Norwegen	1	0	0	0	0	0	0
Opdal, Haakon Eikemo	-	46	Norwegen	1	0	0	0	0	0	0
Pettersen, Espen	Espen Bugge Pettersen	46	Norwegen	1	0	0	0	0	0	0
Bicik, David	David Bičík	47	Tschechien	2	0	0	0	0	0	0
Blazek, Jaromir	Jaromír Blažek	47	Tschechien	9	0	0	0	0	0	0
Bolek, Petr	-	47	Tschechien	2	0	1	1	0	0.5	0.5
Brabec, Erich	-	47	Tschechien	1	0	0	0	0	0	0
Cech, Marek	Marek Čech	47	Tschechien	2	0	0	0	0	0	0
Cech, Petr	Petr Čech	47	Tschechien	34	5	4	9	0.147059	0.117647	0.264706
Divis, Jakub	-	47	Tschechien	1	0	0	0	0	0	0
Dostal, Stanislav	Stanislav Dostál	47	Tschechien	1	0	0	0	0	0	0
Drobny, Jaroslav	Jaroslav Drobný	47	Tschechien	2	0	0	0	0	0	0
Hladky, Vaclav	Václav Hladký	47	Tschechien	1	0	0	0	0	0	0
Hruby, Vlastimil	Vlastimil Hrubý	47	Tschechien	1	0	0	0	0	0	0
Hruska, Ales	Aleš Hruška	47	Tschechien	3	0	1	1	0	0.333333	0.333333
Kolar, Ondrej	Ondřej Kolář	47	Tschechien	1	0	0	0	0	0	0
Kouba, Petr	-	47	Tschechien	6	0	1	1	0	0.166667	0.166667
Koubek, Tomas	Tomáš Koubek	47	Tschechien	2	0	1	1	0	0.5	0.5
Kovar, Premysl	Přemysl Kovář	47	Tschechien	1	0	0	0	0	0	0
Lastuvka, Jan	Jan Laštůvka	47	Tschechien	2	0	0	0	0	0	0
Netolicka, Jaroslav	-	47	Tschechien	9	0	1	1	0	0.111111	0.111111											9	0	1	0.111111	0.111111
Pavlik, Roman	-	47	Tschechien	1	0	0	0	0	0	0
Pizanowski, Petr	Petr Pižanowski	47	Tschechien	2	0	1	1	0	0.5	0.5
Postulka, Tomas	-	47	Tschechien	2	0	1	1	0	0.5	0.5
Stech, Marek	Marek Štěch	47	Tschechien	1	0	0	0	0	0	0
Stejskal, Jan	-	47	Tschechien	1	0	0	0	0	0	0																																				1	0	0	0
Vaclik, Tomas	Tomáš Vaclík	47	Tschechien	5	1	0	1	0.2	0	0.2
Viktor, Ivo	-	47	Tschechien	4	1	0	1	0.25	0	0.25	4	1	0	0	0.25
Zitka, Daniel	Daniel Zítka	47	Tschechien	4	0	0	0	0	0	0
Beto	António Alberto Bastos Pimparel	48	Portugal	11	2	2	4	0.181818	0.181818	0.363636
Bruno Vale	Bruno Miguel Esteves do Vale	48	Portugal	5	0	0	0	0	0	0
Bruno Varela	Bruno Miguel Semedo Varela	48	Portugal	1	0	0	0	0	0	0
Daniel Fernandes	Daniel Márcio Fernandes	48	Portugal	2	0	0	0	0	0	0
Eduardo	Eduardo dos Reis Carvalho	48	Portugal	4	1	2	3	0.25	0.5	0.75
Felgueiras, Mario	Mário Jorge Quintas Felgueiras	48	Portugal	1	0	1	1	0	1	1
Hugo Ventura	Hugo Ventura Ferreira Moura Guedes	48	Portugal	1	0	0	0	0	0	0
Jose Sa	José Pedro Malheiro de Sá	48	Portugal	4	1	1	2	0.25	0.25	0.5
Lopes, Anthony	-	48	Portugal	16	2	2	4	0.125	0.125	0.25
Luis Maximiano	Luís Manuel Arantes Maximiano	48	Portugal	3	0	0	0	0	0	0
Moreira	José Filipe da Silva Moreira	48	Portugal	1	0	0	0	0	0	0
Nuno	Nuno Herlander Simões Espírito Santo	48	Portugal	2	1	0	1	0.5	0	0.5
Patricio, Rui	Rui Pedro dos Santos Patrício	48	Portugal	11	2	0	2	0.181818	0	0.181818
Paulo Santos	Paulo Jorge da Silva dos Santos	48	Portugal	1	0	0	0	0	0	0
Quim	Joaquim Manuel "Quim" Sampaio Silva	48	Portugal	2	0	1	1	0	0.5	0.5
Ricardo	Ricardo Alexandre Martins Soares Pereira	48	Portugal	16	2	4	6	0.125	0.25	0.375
Ricardo Nunes	Ricardo Jorge Novo Nunes	48	Portugal	1	0	0	0	0	0	0
Rui Nereu	Rui Miguel Nereu de Branco Batista	48	Portugal	1	0	0	0	0	0	0
Rui Patricio	Rui Pedro dos Santos Patrício	48	Portugal	9	0	1	1	0	0.111111	0.111111
Taborda, Pedro Manuel	Pedro Manuel Taborda Moreira	48	Portugal	1	0	1	1	0	1	1
Tiago	Tiago Alexandre Baptista Ferreira	48	Portugal	3	0	1	1	0	0.333333	0.333333
Vitor Baia	Vítor Manuel Martins Baía	48	Portugal	1	0	0	0	0	0	0
Thuram, Yohann	Yohann Thuram-Ulien	51	Guadeloupe	1	0	0	0	0	0	0
El-Hardy, Essam	-	52	Ägypten	2	1	0	1	0.5	0	0.5
Higuita, Rene	José René Higuita Zapata	53	Kolumbien	1	0	1	1	0	1	1																																				1	0	1	1
Ospina, David	David Ospina Ramírez	53	Kolumbien	12	1	1	2	0.0833333	0.0833333	0.166667
Khune, Itumeleng	-	54	Südafrika	1	0	0	0	0	0	0
Vonk, Hans	Johannes Adrianus Vonk	54	Südafrika	3	0	0	0	0	0	0
Boyko, Denys	-	57	Ukraine	5	0	1	1	0	0.2	0.2
Bushchan, Georgiy	-	57	Ukraine	1	0	0	0	0	0	0
Dolganskiy, Serhiy	-	57	Ukraine	2	0	1	1	0	0.5	0.5
Dykan, Andiy	-	57	Ukraine	2	0	0	0	0	0	0
Goryainov, Oleksandr	-	57	Ukraine	2	0	1	1	0	0.5	0.5
Koval, Maksym	Maksym Anatolijowytsch Koval	57	Ukraine	3	0	0	0	0	0	0
Lutsenko, Taras	-	57	Ukraine	1	0	0	0	0	0	0
Pankiv, Yuriy	Yuriy Mykhaylovych Pankiv	57	Ukraine	2	0	0	0	0	0	0
Pyatov, Andriy	-	57	Ukraine	22	1	6	7	0.0454545	0.272727	0.318182
Reva, Vitaliy	Vitaliy Hryhorovych Reva	57	Ukraine	1	0	0	0	0	0	0
Rudko, Artur	Artur Oleksiyovych Rudko	57	Ukraine	2	0	0	0	0	0	0
Rybka, Oleksandr	Olexandr Jewhenijowytsch Rybka	57	Ukraine	3	1	1	2	0.333333	0.333333	0.666667
Schowkowskyj, Oleksandr	Oleksandr Wolodymyrowytsch Schowkwoskyj	57	Ukraine	9	1	2	3	0.111111	0.222222	0.333333
Shust, Bogdan	-	57	Ukraine	4	0	0	0	0	0	0
Tlumak, Andriy	-	57	Ukraine	1	0	0	0	0	0	0
Christodoulou, Andreas	-	59	Zypern	1	0	0	0	0	0	0
Negri, Alexandre	-	59	Zypern	1	0	0	0	0	0	0
Urko Pardo	Rafael Pardo Goas	59	Zypern	4	0	2	2	0	0.5	0.5
Boruc, Artur	-	61	Polen	4	0	1	1	0	0.25	0.25
Dudek, Jerzy	-	61	Polen	5	1	2	3	0.2	0.4	0.6
Fabianski, Lukasz	Łukasz Fabiański	61	Polen	13	0	3	3	0	0.230769	0.230769
Kieszek, Pawel	Paweł Kieszek	61	Polen	1	0	0	0	0	0	0
Malarz, Arkadiusz	-	61	Polen	2	0	0	0	0	0	0
Mlynarczyk, Jozef	Józef Młynarczyk	61	Polen	2	0	0	0	0	0	0																										2	0	0	0	0
Sidorczuk, Kazimierz	-	61	Polen	1	0	0	0	0	0	0
Skaba, Wojciech	-	61	Polen	2	1	0	1	0.5	0	0.5
Szczesny, Wojciech	Wojciech Tomasz Szczęsny	61	Polen	12	2	2	4	0.166667	0.166667	0.333333
Zaluska, Lukasz	Łukasz Załuska	61	Polen	1	0	0	0	0	0	0
Arabatzis, Giannis	Ioannis Arampatzis	62	Griechenland	3	0	0	0	0	0	0
Atmatzidis, Ilias	-	62	Griechenland	2	0	0	0	0	0	0
Barkas, Vasilios	-	62	Griechenland	2	0	0	0	0	0	0
Chalkias, Konstantinos	-	62	Griechenland	2	0	0	0	0	0	0
Chiotis, Dionysis	-	62	Griechenland	6	0	2	2	0	0.333333	0.333333
Eleftheropoulos, Dimitrios	-	62	Griechenland	4	0	1	1	0	0.25	0.25
Glykos, Panagiotis	Panagiotis Georgios Glykos	62	Griechenland	3	0	0	0	0	0	0
Karnezis, Orestis	Orestis-Spyrido Ioannis Karnezis	62	Griechenland	6	0	0	0	0	0	0
Katergiannakis, Theofanis	Theofanis "Fanis" Katergiannakis	62	Griechenland	1	0	0	0	0	0	0
Konstantinou, Vasilios	-	62	Griechenland	1	0	0	0	0	0	0											1	0	0	0	0
Minou, Antonis	-	62	Griechenland	1	0	0	0	0	0	0
Nikopolidis, Antonis	-	62	Griechenland	5	1	2	3	0.2	0.4	0.6
Paschalakis, Alexandros	-	62	Griechenland	1	0	0	0	0	0	0
Tampasis, Charalambos	-	62	Griechenland	1	0	0	0	0	0	0
Theodoropoulos, Kostas	-	62	Griechenland	2	0	0	0	0	0	0
Tzorvas, Alexandros	-	62	Griechenland	4	0	2	2	0	0.5	0.5
Vlachodimos, Odysseas	-	62	Griechenland	2	0	0	0	0	0	0
Quiroga, Ramon	Ramón Quiroga	64	Peru	2	0	1	1	0	0.5	0.5						2	0	1	0.5	0.5
Arikan, Hakan	-	65	Türkei	4	1	1	2	0.25	0.25	0.5
Bolat, Sinan	-	65	Türkei	2	0	0	0	0	0	0
Cenk Gönen	-	65	Türkei	7	1	0	1	0.142857	0	0.142857
Fevzi	Fevzi Tuncay	65	Türkei	1	0	0	0	0	0	0
Günok, Mert	Fehmi Mert Günok	65	Türkei	3	0	0	0	0	0	0
Karem	Karem Inan	65	Türkei	1	0	0	0	0	0	0
Kursunlu, Ramazan	Ramazan Kurşunlu	65	Türkei	1	0	1	1	0	1	1
Onur	Onur Recep Kıvrak	65	Türkei	2	0	0	0	0	0	0
Orkun Usak	-	65	Türkei	1	0	0	0	0	0	0
Recber, Rüstü	Rüştü Reçber	65	Türkei	6	1	2	3	0.166667	0.333333	0.5
Tekin, Harun	-	65	Türkei	1	0	1	1	0	1	1
Tolga Zengin	-	65	Türkei	1	0	0	0	0	0	0
Volkan	Volkan Demirel	65	Türkei	9	0	3	3	0	0.333333	0.333333
Contofalsky, Kamil	Kamil Čontofalský	68	Slowakei	1	0	1	1	0	1	1
Dubravka, Martin	Martin Dúbravka	68	Slowakei	2	0	0	0	0	0	0
Greif, Dominik	-	68	Slowakei	4	0	1	1	0	0.25	0.25
Hrosso, Lukas	Lukáš Hroššo	68	Slowakei	1	0	0	0	0	0	0
Kosicky, Tomas	Tomáš Košický	68	Slowakei	2	0	0	0	0	0	0
Kozacik, Matus	Matúš Kozáčik	68	Slowakei	6	1	0	1	0.166667	0	0.166667
Kuciak, Dusan	Dušan Kuciak	68	Slowakei	1	0	1	1	0	1	1
Novota, Jan	Ján Novota	68	Slowakei	1	0	0	0	0	0	0
Pernis, Dusan	Dušan Perniš	68	Slowakei	1	0	0	0	0	0	0
Peskovic, Boris	Boris Peškovič	68	Slowakei	1	0	0	0	0	0	0
Disztl, Peter	Péter Disztl	69	Ungarn	2	1	0	1	0.5	0	0.5																										2	1	0	0	0.5
Gulacsi, Peter	Péter Gulácsi	69	Ungarn	4	0	0	0	0	0	0
Kiraly, Gabor	Gábor Király	69	Ungarn	1	0	0	0	0	0	0
Köteles, Laszlo	László Köteles	69	Ungarn	1	0	1	1	0	1	1
Megyeri, Balazs	Balázs Megyeri	69	Ungarn	4	2	1	3	0.5	0.25	0.75
Nagy, Zoltan	Zoltán Nagy	69	Ungarn	1	0	0	0	0	0	0
Safar, Szabolcs	Szabolcs Sáfár	69	Ungarn	2	0	0	0	0	0	0
Cernea, Cornel	-	70	Rumänien	2	1	0	1	0.5	0	0.5
Colceag, Sorin	Sorin Dorel Colceag	70	Rumänien	1	0	0	0	0	0	0
Coman, Danut	Dănuț Dumitru Coman	70	Rumänien	1	0	0	0	0	0	0
Dolha, Emilian	Emilian Ioan Dolha	70	Rumänien	2	0	1	1	0	0.5	0.5
Lobont, Bogdan	Bogdan Ionuț Lobonț	70	Rumänien	3	0	0	0	0	0	0
Lung Jr., Silviu	-	70	Rumänien	2	0	1	1	0	0.5	0.5
Lung, Silviu	-	70	Rumänien	6	0	0	0	0	0	0																					1	0	0	0	0											5	0	0	0
Nita, Florin	Florin Constantin Niță	70	Rumänien	1	0	0	0	0	0	0
Pantilimon, Costel	Costel Fane Pantilimon	70	Rumänien	3	0	1	1	0	0.333333	0.333333
Prunea, Florin	-	70	Rumänien	7	1	0	1	0.142857	0	0.142857
Sava, Gabriel	-	70	Rumänien	1	0	1	1	0	1	1
Stanca, Razvan	Răzvan Marian Stanca	70	Rumänien	2	1	0	1	0.5	0	0.5
Stelea, Bogdan	Bogdan Gheorghe Stelea	70	Rumänien	2	0	0	0	0	0	0
Tatarusanu, Ciprian	Ciprian Tătărușanu	70	Rumänien	9	0	3	3	0	0.333333	0.333333
Tudor, Daniel	Daniel Ovidiu Tudor	70	Rumänien	1	0	1	1	0	1	1
Fernandez, Roberto	Roberto Fernández	71	Paraguay	1	0	1	1	0	1	1																										1	0	1	1	1
Tavarelli, Ricardo	Ricardo Javier Tavarelli Paiva	71	Paraguay	2	0	0	0	0	0	0
Villar, Justo	Justo Wilmar Villar Viveros	71	Paraguay	5	1	1	2	0.2	0.2	0.4
Beqaj, Arjan	Arjan Nexhat Beqaj	72	Albanien	1	0	0	0	0	0	0
Berisha, Etrit	-	72	Albanien	2	0	2	2	0	1	1
Shehi, Orges	-	72	Albanien	3	0	0	0	0	0	0
Strakosha, Thomas	Thomas Fotaq Strakosha	72	Albanien	2	0	0	0	0	0	0
Belec, Vid	-	74	Slowenien	1	0	1	1	0	1	1
Handanovic, Jasmin	Jasmin Handanović	74	Slowenien	10	1	3	4	0.1	0.3	0.4
Handanovic, Samir	Samir Handanovič	74	Slowenien	8	2	4	6	0.25	0.5	0.75
Oblak, Jan	-	74	Slowenien	21	2	2	4	0.0952381	0.0952381	0.190476
Seliga, Aleksander	Aleksander Šeliga	74	Slowenien	1	0	1	1	0	1	1
Simeunovic, Marko	Marko Simeunovič	74	Slowenien	1	0	0	0	0	0	0
N'Kono, Thomas	-	78	Kamerun	2	0	0	0	0	0	0																																				2	0	0	0
Onana, Andre	André Onana	78	Kamerun	5	1	0	1	0.2	0	0.2
Songo'o, Jacques	Jacques Celestine Songo´o	78	Kamerun	1	0	0	0	0	0	0
Hyeon-woo, Cho	-	82	Südkorea	2	0	0	0	0	0	0
Sung-ryong, Jung	-	82	Südkorea	1	0	0	0	0	0	0
Woon-Jae, Lee	-	82	Südkorea	4	0	1	1	0	0.25	0.25
Yeon-kyo, Oh	-	82	Südkorea	1	1	0	1	1	0	1																										1	1	0	0	1
Beiranvand, Alireza	-	87	Iran	1	1	0	1	1	0	1
Heijazi, Nasser	-	87	Iran	4	0	0	0	0	0	0						4	0	0	0	0
Mirzapour, Ebrahim	-	87	Iran	1	0	0	0	0	0	0
Aouate, Dudu	David "Dudu" Aouate	89	Israel	1	0	0	0	0	0	0
Davidovitch, Nir	-	89	Israel	2	0	1	1	0	0.5	0.5
Edry, Amir	-	89	Israel	1	0	0	0	0	0	0
Strauber, Liran	-	89	Israel	2	1	0	1	0.5	0	0.5
Alvarado, Esteban	Esteban Alvarado Brown	90	Costa Rica	2	0	0	0	0	0	0
Navas, Keylor	Keilor Antonio Navas Gamboa	90	Costa Rica	22	4	1	5	0.181818	0.0454545	0.227273
Paston, Mark	-	92	Neuseeland	1	0	0	0	0	0	0
Joubert, Jonathan	-	96	Luxemburg	3	0	0	0	0	0	0
Arzu, Cesar Julio	César Julio Arzú	100	Honduras	2	0	0	0	0	0	0																2	0	0	0	0
Valladares, Noel	Noel Eduardo Valladares Bonilla	100	Honduras	2	0	1	1	0	0.5	0.5
Arlauskis, Giedrius	-	101	Litauen	3	1	0	1	0.333333	0	0.333333
Cerniauskas, Vytautas	-	101	Litauen	1	0	0	0	0	0	0
Karcemarskas, Zydrunas	Žydrūnas Karčemarskas	101	Litauen	1	0	1	1	0	1	1
Malinauskas, Mindaugas	-	101	Litauen	1	0	0	0	0	0	0
Bozovic, Mladen	Mladen Božović	103	Montenegro	1	0	0	0	0	0	0
Kralj, Ivica	-	103	Montenegro	2	0	1	1	0	0.5	0.5
Penedo, Jaime	-	108	Panama	2	0	0	0	0	0	0
Jevric, Dragoslav	Dragoslav Jevrić	109	Serbien und Montenegro	2	0	0	0	0	0	0
Kolinko, Aleksandrs	Aleksandrs Koļinko	110	Lettland	1	0	0	0	0	0	0
Romanovs, Denis	-	110	Lettland	1	0	0	0	0	0	0
Vanins, Andris	Andris Vaņins	110	Lettland	1	0	0	0	0	0	0
Jin, Jiang	-	111	China	1	0	0	0	0	0	0
Edel	Apoula Edima Bete Édel	112	Armenien	5	0	1	1	0	0.2	0.2
ad-Da, Mohammad	Muḥammad ʿAbd al-ʿAzīz ad-Daʿaiyaʿ	113	Saudi-Arabien	1	0	0	0	0	0	0
Ivakovic, Tomislav	Tomislav Ivaković	114	Jugoslawien	6	1	1	2	0.166667	0.166667	0.333333																					1	0	0	0	0											5	1	1	0.2
Milojevic, Zvonco	-	114	Jugoslawien	1	0	0	0	0	0	0
Pantlic, Dragan	-	114	Jugoslawien	1	0	0	0	0	0	0																1	0	0	0	0
Trucco, Carlos	Carlos Leonel Trucco Medina	115	Bolivien	1	0	0	0	0	0	0
Faisrachmanowitsch Dassajew, Rinat	-	116	UdSSR	1	0	0	0	0	0	0																																				1	0	0	0
Hamudi, Raad	Ra´ad Hamudi	117	Irak	1	0	0	0	0	0	0																										1	0	0	0	0
Guevara Mora, Luis	-	118	El Salvador	1	0	0	0	0	0	0																1	0	0	0	0
Al-Tarabulsi, Ahmed	Ahmad Khodr Al-Tarabulsi	119	Kuwait	1	0	0	0	0	0	0																1	0	0	0	0
Chernik, Sergey	-	120	Belarus	5	0	0	0	0	0	0
Gayev, Vladimir	-	120	Belarus	1	0	0	0	0	0	0
Gorbunov, Andrei	-	120	Belarus	3	0	0	0	0	0	0
Gutor, Aleksandr	-	120	Belarus	3	1	0	1	0.333333	0	0.333333
Ignatovich, Sergey	-	120	Belarus	1	0	0	0	0	0	0
Khomutovsky, Vasily	Vasily Iosifovich Khomutovsky	120	Belarus	6	2	0	2	0.333333	0	0.333333
Scherbitski, Denis	-	120	Belarus	2	0	0	0	0	0	0
Veremko, Sergej	Sergej Mikalayevich Veremko	120	Belarus	4	1	2	3	0.25	0.5	0.75
Gacevski, Filip	-	122	Nordmazedonien	3	0	1	1	0	0.333333	0.333333
Eric, Nenad	Nenad Erić	128	Kasachstan	4	0	1	1	0	0.25	0.25
Pareiko, Sergei	-	131	Estland	1	0	0	0	0	0	0
[truncated: 251 more columns]

## Sheet: Rates Shoot Outs
GK_Name	GK_Full_Name	GK_Natio_1	GK_Country_1	All_PK	All_Missed	All_Saved	All_Missed_Saved	All_R_(Missed)	All_R_(Saved)	All_R_(Missed_Saved)	EC_76_PK	EC_76_Missed	EC_76_Saved	EC_76_R_(Saved)	EC_76_R_(Saved_Missed)	WC_78_PK	WC_78_Missed	WC_78_Saved	WC_78_R_(Saved)	WC_78_R_(Saved_Missed)	EC_80_PK	EC_80_Missed	EC_80_Saved	EC_80_R_(Saved)	EC_80_R_(Saved_Missed)	WC_82_PK	WC_82_Missed	WC_82_Saved	WC_82_R_(Saved)	WC_82_R_(Saved_Missed)	EC_84_PK	EC_84_Missed	EC_84_Saved	EC_84_R_(Saved)	EC_84_R_(Saved_Missed)	WC_86_PK	WC_86_Missed	WC_86_Saved	WC_86_R_(Saved)	WC_86_R_(Saved_Missed)	EC_88_PK	EC_88_Missed	EC_88_Saved	EC_88_R_(Saved)	EC_88_R_(Saved_Missed)	WC_90_PK	WC_90_Missed	WC_90_Saved	WC_90_R_(Saved)
Hart, Joe	Charles Joseph John Hart	1	England	5	0	1	1	0	0.2	0.2
James, David	David Benjamin James	1	England	7	1	0	1	0.142857	0	0.142857
Pickford, Jordan	Jordan Lee Pickford	1	England	5	1	1	2	0.2	0.2	0.4
Robinson, Paul	Paul William Robinson	1	England	12	2	1	3	0.166667	0.0833333	0.25
Seaman, David	David Andrew Seaman	1	England	15	1	2	3	0.0666667	0.133333	0.2
Shilton, Peter	Peter Leslie Shilton	1	England	4	0	0	0	0	0	0																																				4	0	0	0
Illgner, Bodo	-	2	Deutschland	5	1	1	2	0.2	0.2	0.4																																				5	1	1	0.2
Kahn, Oliver	-	2	Deutschland	7	0	3	3	0	0.428571	0.428571
Köpke, Andy	Andreas Köpke	2	Deutschland	6	0	1	1	0	0.166667	0.166667
Lehmann, Jens	-	2	Deutschland	4	0	2	2	0	0.5	0.5
Leno, Bernd	-	2	Deutschland	5	1	1	2	0.2	0.2	0.4
Maier, Sepp	Josef Dieter „Sepp“ Maier	2	Deutschland	5	0	0	0	0	0	0	5	0	0	0	0
Neuer, Manuel	Manuel Peter Neuer	2	Deutschland	21	3	7	10	0.142857	0.333333	0.47619
Schumacher, Toni	Harald Anton Schumacher	2	Deutschland	9	0	4	4	0	0.444444	0.444444																6	0	2	0.333333	0.333333						3	0	2	0.666667	0.666667
Trapp, Kevin	-	2	Deutschland	5	0	1	1	0	0.2	0.2
Adan, Antonio	Antonio Adán Garrido	3	Spanien	5	0	1	1	0	0.2	0.2
Almunia, Manuel	Manuel Almunia Rivero	3	Spanien	8	1	1	2	0.125	0.125	0.25
Arconada, Luis	Luis Miguel Arconada Etxarri	3	Spanien	5	1	0	1	0.2	0	0.2																					5	1	0	0	0.2
Canizares	José Santiago Cañizares Ruíz	3	Spanien	7	1	1	2	0.142857	0.142857	0.285714
Casillas, Iker	Iker Casillas Fernández	3	Spanien	23	4	5	9	0.173913	0.217391	0.391304
David Soria	David Soria Solís	3	Spanien	5	0	1	1	0	0.2	0.2
De Gea, David	David de Gea Quintana	3	Spanien	4	0	0	0	0	0	0
Fabri	Fabricio Martín "Fabri" Agosto Ramírez	3	Spanien	8	1	0	1	0.125	0	0.125
Iago Herrerin	Iago Herrerín Buisán	3	Spanien	5	0	0	0	0	0	0
Iraizoz, Gorka	Gorka Iraizoz Moreno	3	Spanien	4	1	0	1	0.25	0	0.25
Kepa	Kepa Arrizabalaga Revuelta	3	Spanien	5	0	2	2	0	0.4	0.4
Moya, Miguel	Miguel Ángel Moyà Rumbo	3	Spanien	5	2	1	3	0.4	0.2	0.6
Palop, Andres	Andrés Palop Cervera	3	Spanien	13	0	5	5	0	0.384615	0.384615
Reina, Jose Manuel	José Manuel "Pepe" Reina	3	Spanien	3	0	2	2	0	0.666667	0.666667
Zubizarreta, Andoni	Andoni Zubizarreta Urreta	3	Spanien	9	0	0	0	0	0	0																										5	0	0	0	0
Buffon, Gianluigi	-	4	Italien	27	4	5	9	0.148148	0.185185	0.333333
Pagliuca, Gianluca	-	4	Italien	9	0	2	2	0	0.222222	0.222222
Toldo, Francesco	-	4	Italien	4	3	0	3	0.75	0	0.75
Zenga, Walter	-	4	Italien	4	0	0	0	0	0	0																																				4	0	0	0
Zoff, Dino	-	4	Italien	9	0	0	0	0	0	0											9	0	0	0	0
Boschker, Sander	-	5	Niederlande	8	0	1	1	0	0.125	0.125
Cillessen, Jasper	Jacobus Antonius Peter Cillessen	5	Niederlande	9	2	0	2	0.222222	0	0.222222
Van Breukelen, Hans	Johannes Francisus Breukelen	5	Niederlande	5	0	0	0	0	0	0
van der Sar, Edwin	-	5	Niederlande	26	3	2	5	0.115385	0.0769231	0.192308
Vermeer, Kenneth	Kenneth Harold Vermeer	5	Niederlande	4	0	0	0	0	0	0
Zoet, Jeroen	-	5	Niederlande	8	0	0	0	0	0	0
Carlos	Carlos Roberto Gallo	6	Brasilien	5	1	0	1	0.2	0	0.2																										5	1	0	0	0.2
Dida	Nelson de Jesús Silva	6	Brasilien	9	0	4	4	0	0.444444	0.444444
Doni	Doniéber Alexander Marangão	6	Brasilien	8	0	1	1	0	0.125	0.125
Gomes, Heurelho	Heurelho da Silva Gomes	6	Brasilien	11	1	3	4	0.0909091	0.272727	0.363636
Helton	Helton da Silva Arruda	6	Brasilien	4	0	0	0	0	0	0
Julio Cesar	Júlio César Soares de Espíndola	6	Brasilien	5	2	1	3	0.4	0.2	0.6
Taffarel, Claudio	Cláudio André Mergen Taffarel	6	Brasilien	9	2	3	5	0.222222	0.333333	0.555556
Franco, Leo	Leonardo Noeren Franco	7	Argentinien	4	0	0	0	0	0	0
Goycochea, Sergio	Sergio Javier Goycochea	7	Argentinien	10	1	4	5	0.1	0.4	0.5																																				10	1	4	0.4
Roa, Carlos	-	7	Argentinien	5	0	2	2	0	0.4	0.4
Romero, Sergio	Sergio Germán Romero	7	Argentinien	4	1	1	2	0.25	0.25	0.5
Barthez, Fabien	Fabien Alain Barthez	8	Frankreich	10	1	1	2	0.1	0.1	0.2
Bats, Joel	-	8	Frankreich	5	1	1	2	0.2	0.2	0.4																										5	1	1	0.2	0.4
Coupet, Gregory	Grégory Coupet	8	Frankreich	5	0	1	1	0	0.2	0.2
Ettori, Jean-Luc	-	8	Frankreich	6	0	1	1	0	0.166667	0.166667																6	0	1	0.166667	0.166667
Frey, Sebastien	Sébastien Frey	8	Frankreich	9	1	2	3	0.111111	0.222222	0.333333
Lama, Bernard	-	8	Frankreich	11	0	1	1	0	0.0909091	0.0909091
Lloris, Hugo	Hugo Hadrien Dominique Lloris	8	Frankreich	4	0	0	0	0	0	0
Mandanda, Steve	Steve Mandanda Mpidi	8	Frankreich	8	0	2	2	0	0.25	0.25
Mignolet, Simon	Simon Luc Hildebert Mignolet	10	Belgien	5	0	0	0	0	0	0
Pfaff, Jean-Marie	-	10	Belgien	5	0	1	1	0	0.2	0.2																										5	0	1	0.2	0.2
Bonner, Pat	Patrick Joseph Bonner	16	Irland	5	0	1	1	0	0.2	0.2																																				5	0	1	0.2
Given, Shay	Séamus John James Given	16	Irland	10	2	2	4	0.2	0.2	0.4
Alexander, Neil	-	18	Schottland	4	1	1	2	0.25	0.25	0.5
Kingson, Richard	Richard Paul Franck Kingston	24	Ghana	5	0	1	1	0	0.2	0.2
Bravo, Claudio	Claudio Andrés Bravo Muñoz	25	Chile	5	1	1	2	0.2	0.2	0.4
Muslera, Fernando	Néstro Fernando Muslera Micol	28	Uruguay	4	2	0	2	0.5	0	0.5
Pletikosa, Stipe	-	30	Kroatien	3	0	0	0	0	0	0
Subasic, Danijel	Danijel Subašić	30	Kroatien	10	4	1	5	0.4	0.1	0.5
Kawashima, Eiji	-	34	Japan	5	0	0	0	0	0	0
Zaza, Karim	-	35	Marokko	4	0	0	0	0	0	0
Michajlow, Borislaw	-	38	Bulgarien	4	1	2	3	0.25	0.5	0.75
Sommer, Yann	-	39	Schweiz	8	1	1	2	0.125	0.125	0.25
Zubi	Pascal Zuberbühler	39	Schweiz	4	0	1	1	0	0.25	0.25
Akinfejew, Igor Wladimirowitsch	-	40	Russland	10	3	0	3	0.3	0	0.3
Campos, Jorge	Jorge Campos Navarrete	41	Mexiko	4	0	1	1	0	0.25	0.25
Larios, Pablo	Pablo Larios Iwasaki	41	Mexiko	4	0	0	0	0	0	0																										4	0	0	0	0
Friedel, Brad	Bradley Howard "Brad" Friedel	43	USA	4	0	0	0	0	0	0
Howard, Tim	Timothy Matthew "Tim" Howard	43	USA	4	0	0	0	0	0	0
Isaksson, Andreas	-	44	Schweden	6	1	0	1	0.166667	0	0.166667
Ravelli, Thomas	-	44	Schweden	6	0	2	2	0	0.333333	0.333333
Qvist, Ole	-	45	Dänemark	5	0	0	0	0	0	0																					5	0	0	0	0
Schmeichel, Kasper	Kasper Peter Schmeichel	45	Dänemark	5	2	0	2	0.4	0	0.4
Schmeichel, Peter	Peter Boleslaw Schmeichel	45	Dänemark	5	1	0	1	0.2	0	0.2
Cech, Petr	Petr Čech	47	Tschechien	16	1	2	3	0.0625	0.125	0.1875
Kouba, Petr	-	47	Tschechien	6	0	1	1	0	0.166667	0.166667
Netolicka, Jaroslav	-	47	Tschechien	9	0	1	1	0	0.111111	0.111111											9	0	1	0.111111	0.111111
Viktor, Ivo	-	47	Tschechien	4	1	0	1	0.25	0	0.25	4	1	0	0	0.25
Beto	António Alberto Bastos Pimparel	48	Portugal	9	2	2	4	0.222222	0.222222	0.444444
Lopes, Anthony	-	48	Portugal	8	0	2	2	0	0.25	0.25
Patricio, Rui	Rui Pedro dos Santos Patrício	48	Portugal	9	2	0	2	0.222222	0	0.222222
Ricardo	Ricardo Alexandre Martins Soares Pereira	48	Portugal	11	1	4	5	0.0909091	0.363636	0.454545
Ospina, David	David Ospina Ramírez	53	Kolumbien	5	1	0	1	0.2	0	0.2
Schowkowskyj, Oleksandr	Oleksandr Wolodymyrowytsch Schowkwoskyj	57	Ukraine	3	1	2	3	0.333333	0.666667	1
Dudek, Jerzy	-	61	Polen	5	1	2	3	0.2	0.4	0.6
Fabianski, Lukasz	Łukasz Fabiański	61	Polen	10	0	1	1	0	0.1	0.1
Chiotis, Dionysis	-	62	Griechenland	5	0	2	2	0	0.4	0.4
Karnezis, Orestis	Orestis-Spyrido Ioannis Karnezis	62	Griechenland	5	0	0	0	0	0	0
Cenk Gönen	-	65	Türkei	5	1	0	1	0.2	0	0.2
Recber, Rüstü	Rüştü Reçber	65	Türkei	4	1	2	3	0.25	0.5	0.75
Volkan	Volkan Demirel	65	Türkei	5	0	3	3	0	0.6	0.6
Lung, Silviu	-	70	Rumänien	5	0	0	0	0	0	0																																				5	0	0	0
Prunea, Florin	-	70	Rumänien	6	1	0	1	0.166667	0	0.166667
Tatarusanu, Ciprian	Ciprian Tătărușanu	70	Rumänien	4	0	2	2	0	0.5	0.5
Villar, Justo	Justo Wilmar Villar Viveros	71	Paraguay	4	0	1	1	0	0.25	0.25
Oblak, Jan	-	74	Slowenien	17	1	0	1	0.0588235	0	0.0588235
Woon-Jae, Lee	-	82	Südkorea	4	0	1	1	0	0.25	0.25
Navas, Keylor	Keilor Antonio Navas Gamboa	90	Costa Rica	12	2	0	2	0.166667	0	0.166667
Ivakovic, Tomislav	Tomislav Ivaković	114	Jugoslawien	5	1	1	2	0.2	0.2	0.4																																				5	1	1	0.2
Khomutovsky, Vasily	Vasily Iosifovich Khomutovsky	120	Belarus	5	2	0	2	0.4	0	0.4
[truncated: 251 more columns]

## Sheet: Rates In-Game
GK_Name	GK_Full_Name	GK_Natio_1	GK_Country_1	All_PK	All_Missed	All_Saved	All_Missed_Saved	All_R_(Missed)	All_R_(Saved)	All_R_(Missed_Saved)	EC_76_PK	EC_76_Missed	EC_76_Saved	EC_76_R_(Saved)	EC_76_R_(Saved_Missed)	WC_78_PK	WC_78_Missed	WC_78_Saved	WC_78_R_(Saved)	WC_78_R_(Saved_Missed)	EC_80_PK	EC_80_Missed	EC_80_Saved	EC_80_R_(Saved)	EC_80_R_(Saved_Missed)	WC_82_PK	WC_82_Missed	WC_82_Saved	WC_82_R_(Saved)	WC_82_R_(Saved_Missed)	EC_84_PK	EC_84_Missed	EC_84_Saved	EC_84_R_(Saved)	EC_84_R_(Saved_Missed)	WC_86_PK	WC_86_Missed	WC_86_Saved	WC_86_R_(Saved)	WC_86_R_(Saved_Missed)	EC_88_PK	EC_88_Missed	EC_88_Saved	EC_88_R_(Saved)	EC_88_R_(Saved_Missed)	WC_90_PK	WC_90_Missed	WC_90_Saved	WC_90_R_(Saved)
Carson, Scott	Scott Paul Carson	1	England	2	0	1	1	0	0.5	0.5
Clemence, Ray	Raymond Neal Clemence	1	England	2	0	1	1	0	0.5	0.5											2	0	1	0.5	0.5
Forster, Fraser	Fraser Gerard Forster	1	England	1	0	0	0	0	0	0
Hamer, Ben	Benjamin John "Ben" Hamer	1	England	1	0	0	0	0	0	0
Hart, Joe	Charles Joseph John "Joe" Hart	1	England	5	0	3	3	0	0.6	0.6
James, David	David Benjamin James	1	England	2	0	1	1	0	0.5	0.5
Martyn, Nigel	Anthony Nigel Martyn	1	England	1	0	0	0	0	0	0
Pickford, Jordan	Jordan Lee Pickford	1	England	2	0	0	0	0	0	0
Robinson, Paul	Paul William Robinson	1	England	3	0	1	1	0	0.333333	0.333333
Seaman, David	David Andrew Seaman	1	England	6	1	0	1	0.166667	0	0.166667
Shilton, Peter	Peter Leslie Shilton	1	England	2	0	0	0	0	0	0																																				2	0	0	0
Steele, Luke	-	1	England	3	0	1	1	0	0.333333	0.333333
Wright, Richard	Richard Ian Wright	1	England	1	0	1	1	0	1	1
Adler, Rene	René Adler	2	Deutschland	5	0	1	1	0	0.2	0.2
Baumann, Oliver	-	2	Deutschland	1	0	0	0	0	0	0
Butt, Jörg	Hans Jörg Butt	2	Deutschland	9	1	5	6	0.111111	0.555556	0.666667
Fährmann, Ralf	-	2	Deutschland	5	0	1	1	0	0.2	0.2
Fernandez, Benedikt	-	2	Deutschland	1	0	0	0	0	0	0
Fiedler, Christian	-	2	Deutschland	1	0	0	0	0	0	0
Hildebrand, Timo	-	2	Deutschland	4	0	1	1	0	0.25	0.25
Illgner, Bodo	-	2	Deutschland	3	0	0	0	0	0	0																																				1	0	0	0
Immel, Eike	-	2	Deutschland	1	0	0	0	0	0	0																															1	0	0	0	0
Kahn, Oliver	-	2	Deutschland	6	1	2	3	0.166667	0.333333	0.5
Karius, Loris	-	2	Deutschland	4	0	0	0	0	0	0
Kirschstein, Sascha	-	2	Deutschland	1	0	0	0	0	0	0
Klinsmann, Jonathan	-	2	Deutschland	1	0	1	1	0	1	1
Koch, Georg	-	2	Deutschland	3	0	1	1	0	0.333333	0.333333
Köpke, Andy	Andreas Köpke	2	Deutschland	2	0	1	1	0	0.5	0.5
Kraft, Thomas	-	2	Deutschland	4	0	0	0	0	0	0
Lehmann, Jens	Jens Gerhard Lehmann	2	Deutschland	3	2	1	3	0.666667	0.333333	1
Leno, Bernd	-	2	Deutschland	5	0	1	1	0	0.2	0.2
Lenz, Andre	André Lenz	2	Deutschland	1	0	0	0	0	0	0
Miller, Markus	-	2	Deutschland	1	0	0	0	0	0	0
Neuer, Manuel	Manuel Peter Neuer	2	Deutschland	15	1	3	4	0.0666667	0.2	0.266667
Reck, Oliver	-	2	Deutschland	1	0	0	0	0	0	0
Reinke, Andreas	-	2	Deutschland	6	0	1	1	0	0.166667	0.166667
Rensing, Michael	-	2	Deutschland	2	0	0	0	0	0	0
Rost, Frank	-	2	Deutschland	3	0	0	0	0	0	0
Schäfer, Raphael	-	2	Deutschland	1	0	0	0	0	0	0
Schumacher, Toni	Harald Anton Schumacher	2	Deutschland	6	1	1	2	0.166667	0.166667	0.333333											2	0	0	0	0	2	1	0	0	0.5	1	0	1	1	1	1	0	0	0	0
Straub, Stephan	-	2	Deutschland	2	0	0	0	0	0	0
ter Stegen, Marc-Andre	Marc-André ter Stegen	2	Deutschland	7	0	4	4	0	0.571429	0.571429
Trapp, Kevin	-	2	Deutschland	10	2	1	3	0.2	0.1	0.3
Tremmel, Gerhard	Gerhard Martin "Gerry" Tremmel	2	Deutschland	2	0	1	1	0	0.5	0.5
Ulreich, Sven	-	2	Deutschland	2	0	0	0	0	0	0
Unnerstall, Lars		2	Deutschland	1	0	0	0	0	0	0
Vander, Christian	-	2	Deutschland	1	0	0	0	0	0	0
Wächter, Stefan	-	2	Deutschland	2	0	0	0	0	0	0
Walke, Alexander	-	2	Deutschland	1	0	1	1	0	1	1
Weidenfeller, Roman	-	2	Deutschland	5	0	1	1	0	0.2	0.2
Wessels, Stefan	-	2	Deutschland	1	0	0	0	0	0	0
Wiese, Tim	-	2	Deutschland	4	0	4	4	0	1	1
Zieler, Ron-Robert	-	2	Deutschland	2	0	1	1	0	0.5	0.5
Adan, Antonio	Antonio Adán Garrido	3	Spanien	1	0	0	0	0	0	0
Adrian	Adrián San Miguel del Castillo	3	Spanien	1	0	0	0	0	0	0
Almunia, Manuel	Manuel Almunia Rivero	3	Spanien	3	0	0	0	0	0	0
Andres Fernandez	Andrés Eduardo Fernández Moreno	3	Spanien	2	0	1	1	0	0.5	0.5
Aranzubia, Daniel	-	3	Spanien	2	0	1	1	0	0.5	0.5
Canizares	José Santiago Cañizares Ruíz	3	Spanien	6	0	2	2	0	0.333333	0.333333
Casillas, Iker	Iker Casillas Fernández	3	Spanien	23	3	3	6	0.130435	0.130435	0.26087
Cesar Sanchez	César Sánchez Domínguez	3	Spanien	5	0	1	1	0	0.2	0.2
Contreras	Pedro González Contreras Cano	3	Spanien	1	0	1	1	0	1	1
de Gea, David	David de Gea Quintana	3	Spanien	6	0	0	0	0	0	0
Diego Lopez	Diego López Rodríguez	3	Spanien	9	0	2	2	0	0.222222	0.222222
Domenech, Jaume	Jaume Doménech	3	Spanien	1	0	0	0	0	0	0
Elia	Juan Elia Vallejo	3	Spanien	1	0	0	0	0	0	0
Esteban	Esteban Andres Suarez	3	Spanien	1	0	1	1	0	1	1
Fabri	Fabricio Martín "Fabri" Agosto Ramírez	3	Spanien	3	0	1	1	0	0.333333	0.333333
Iago Herrerin	Iago Herrerín Buisán	3	Spanien	2	0	0	0	0	0	0
Iraizoz, Gorka	Gorka Iraizoz Moreno	3	Spanien	7	1	0	1	0.142857	0	0.142857
Jacobo	-	3	Spanien	1	0	0	0	0	0	0
Joel	Joel Robles Blázquez	3	Spanien	2	0	1	1	0	0.5	0.5
Juan Pablo	Juan Pablo Colinas Ferreras	3	Spanien	1	0	0	0	0	0	0
Kepa	Kepa Arrizabalaga Revuelta	3	Spanien	1	0	1	1	0	1	1
Kiko Casilla	Francisco "Kiko" Casilla Cortés	3	Spanien	1	0	0	0	0	0	0
Molina, Jose Francisco	José Francisco Molina Jiménez	3	Spanien	4	0	2	2	0	0.5	0.5
Palop, Andres	Andrés Palop Cervera	3	Spanien	1	0	0	0	0	0	0
Pau Lopez	Pau López Sabata	3	Spanien	1	0	0	0	0	0	0
Raul Fernandez	Raúl Fernández-Cavada Mateos	3	Spanien	2	0	1	1	0	0.5	0.5
Reina, Jose Manuel	José Manuel "Pepe" Reina Páez	3	Spanien	10	0	1	1	0	0.1	0.1
Ricardo L.	Ricardo López Felipe	3	Spanien	2	1	0	1	0.5	0	0.5
Roberto	Roberto Jiménez Gago	3	Spanien	6	0	3	3	0	0.5	0.5
Sergio Asenjo	Sergio Asenjo Andrés	3	Spanien	3	0	0	0	0	0	0
Sergio Rico	Sergio Rico González	3	Spanien	3	2	0	2	0.666667	0	0.666667
Toni Doblas	Antonio Doblas Santana	3	Spanien	2	0	1	1	0	0.5	0.5
Tono	Antonio Ramírez Martínez	3	Spanien	1	0	0	0	0	0	0
Victor Valdes	Víctor Valdés Arribas	3	Spanien	8	1	1	2	0.125	0.125	0.25
Zubizarreta, Andoni	Andoni Zubizarreta Urreta	3	Spanien	4	2	0	2	0.5	0	0.5																										1	0	0	0	0						2	2	0	0
Abbiati, Christian	-	4	Italien	6	0	0	0	0	0	0
Amelia, Marco	-	4	Italien	4	1	0	1	0.25	0	0.25
Antonioli, Francesco	-	4	Italien	2	0	0	0	0	0	0
Ballotta, Marco	-	4	Italien	1	0	0	0	0	0	0
Benussi, Francesco	-	4	Italien	2	0	1	1	0	0.5	0.5
Buffon, Gianluigi	-	4	Italien	16	1	3	4	0.0625	0.1875	0.25
Chimenti, Antonio	-	4	Italien	2	0	0	0	0	0	0
Cudicini, Carlo	-	4	Italien	2	0	1	1	0	0.5	0.5
Curci, Gianluca	-	4	Italien	1	0	0	0	0	0	0
de Sanctis, Morgan	-	4	Italien	7	1	1	2	0.142857	0.142857	0.285714
Donnarumma, Gianluigi	-	4	Italien	2	0	0	0	0	0	0
Gollini, Pierluigi	-	4	Italien	2	1	0	1	0.5	0	0.5
Mannone, Vito	-	4	Italien	2	0	0	0	0	0	0
Marchetti, Federico	-	4	Italien	5	0	1	1	0	0.2	0.2
Meret, Alex	-	4	Italien	3	0	0	0	0	0	0
Pagliuca, Gianluca	-	4	Italien	2	0	0	0	0	0	0
Pelizzoli, Ivan	-	4	Italien	3	0	0	0	0	0	0
Peruzzi, Angelo	-	4	Italien	2	0	0	0	0	0	0
Roma, Flavio	-	4	Italien	1	0	1	1	0	1	1
Rossi, Sebastiano	-	4	Italien	1	0	0	0	0	0	0
Scarpi, Alessio	-	4	Italien	1	1	0	1	1	0	1
Sirigu, Salvatore	-	4	Italien	4	0	1	1	0	0.25	0.25
Sorrentino, Stefano	-	4	Italien	2	0	0	0	0	0	0
Toldo, Francesco	-	4	Italien	4	2	1	3	0.5	0.25	0.75
Zoff, Dino	-	4	Italien	1	0	0	0	0	0	0						1	0	0	0	0
Bizot, Marco	-	5	Niederlande	6	0	0	0	0	0	0
Boschker, Sander	-	5	Niederlande	3	0	1	1	0	0.333333	0.333333
Cillessen, Jasper	Jacobus Antonius Peter "Jasper" Cillessen	5	Niederlande	10	1	0	1	0.1	0	0.1
Coutinho, Gino	-	5	Niederlande	1	0	0	0	0	0	0
Jongbloed, Jan	-	5	Niederlande	1	0	0	0	0	0	0						1	0	0	0	0
Krul, Tim	Timothy "Tim" Michael Krul	5	Niederlande	1	0	0	0	0	0	0
Lodewijks, Patrick	-	5	Niederlande	1	0	0	0	0	0	0
Pasveer, Remko	-	5	Niederlande	1	0	0	0	0	0	0
Stekelenburg, Maarten	-	5	Niederlande	6	3	0	3	0.5	0	0.5
Timmer, Henk	-	5	Niederlande	6	0	2	2	0	0.333333	0.333333
Van Breukelen, Hans	Johannes Francisus Breukelen	5	Niederlande	3	0	1	1	0	0.333333	0.333333																															2	0	1	0.5	0.5	1	0	0	0
van der Sar, Edwin	-	5	Niederlande	4	2	0	2	0.5	0	0.5
Vermeer, Kenneth	Kenneth Harold Vermeer	5	Niederlande	5	1	1	2	0.2	0.2	0.4
Vorm, Michel	-	5	Niederlande	2	0	0	0	0	0	0
Waterman, Boy	-	5	Niederlande	6	0	2	2	0	0.333333	0.333333
Waterreus, Ronald	-	5	Niederlande	6	1	0	1	0.166667	0	0.166667
Zoet, Jeroen	-	5	Niederlande	4	1	0	1	0.25	0	0.25
Zoetebier, Edwin	-	5	Niederlande	1	0	0	0	0	0	0
Artur Moraes	Artur Guilherme Moraes Gusmão	6	Brasilien	3	1	0	1	0.333333	0	0.333333
Bracali	Rafael Wihby Bracali	6	Brasilien	3	0	1	1	0	0.333333	0.333333
Dida	Nelson de Jesús Silva	6	Brasilien	4	0	1	1	0	0.25	0.25
Diego Alves	Diego Alves Carreira	6	Brasilien	3	0	2	2	0	0.666667	0.666667
Doni	Doniéber Alexander Marangão	6	Brasilien	3	0	0	0	0	0	0
Douglas	Douglas Renato de Jesus	6	Brasilien	2	0	0	0	0	0	0
Ederson	Ederson Santana de Moraes	6	Brasilien	10	0	3	3	0	0.3	0.3
Fabiano Freitas	Fabiano Ribeiro de Freitas	6	Brasilien	2	0	0	0	0	0	0
Felipe	Luiz Felipe Ventura dos Santos	6	Brasilien	2	0	0	0	0	0	0
Gomes, Heurelho	Heurelho da Silva Gomes	6	Brasilien	7	0	0	0	0	0	0
Helton	Helton da Silva Arruda	6	Brasilien	6	0	1	1	0	0.166667	0.166667
Julio Cesar	Júlio César Soares de Espíndola	6	Brasilien	6	0	0	0	0	0	0
Marcelo Boeck	-	6	Brasilien	2	0	0	0	0	0	0
Matheus	Matheus Lima Magalhães	6	Brasilien	4	1	1	2	0.25	0.25	0.5
Moretto	Marcelo Moretto de Souza	6	Brasilien	1	0	0	0	0	0	0
Moretto, Marcelo	Marcelo Moretto de Souza	6	Brasilien	1	0	1	1	0	1	1
Neto	Norberto Murara Neto	6	Brasilien	6	0	1	1	0	0.166667	0.166667
Nilson	Nilson Corrêa Júnior	6	Brasilien	1	0	0	0	0	0	0
Renan	Renan dos Santos	6	Brasilien	2	0	0	0	0	0	0
Taffarel, Claudio	Cláudio André Mergen Taffarel	6	Brasilien	4	0	0	0	0	0	0
Andujar, Mariano	Mariano Gonzalo Andújar	7	Argentinien	1	0	0	0	0	0	0
Armani, Franco	-	7	Argentinien	2	0	0	0	0	0	0
Barbosa, Mariano	Mariano Damián Barbosa	7	Argentinien	2	0	0	0	0	0	0
Benitez, Walter	Walter Daniel Benítez	7	Argentinien	1	0	0	0	0	0	0
Bizzarri, Albano	-	7	Argentinien	2	0	0	0	0	0	0
Bonano, Roberto	Roberto Óscar Bonano	7	Argentinien	2	1	0	1	0.5	0	0.5
Carrizo, Juan Pablo	-	7	Argentinien	2	0	1	1	0	0.5	0.5
Cavallero, Pablo	Pablo Oscar Cavallero Rodríguez	7	Argentinien	1	0	0	0	0	0	0
Costanzo, Franco	-	7	Argentinien	3	0	0	0	0	0	0
Degra, Matias	Matías Omar Degra	7	Argentinien	1	1	0	1	1	0	1
Fillol, Ubaldo	Ubaldo Matildo Fillol	7	Argentinien	1	0	1	1	0	1	1						1	0	1	1	1
Galli, Giovanni	-	7	Argentinien	1	0	0	0	0	0	0																										1	0	0	0	0
Goycochea, Sergio	Sergio Javier Goycochea	7	Argentinien	1	0	0	0	0	0	0																																				1	0	0	0
Leo Franco	Leonardo Noeren Franco	7	Argentinien	1	0	0	0	0	0	0
Marchesin, Agustin	Agustín Federico Marchesín	7	Argentinien	2	0	0	0	0	0	0
Roa, Carlos Angel	-	7	Argentinien	2	0	0	0	0	0	0
Romero, Sergio	Sergio Germán Romero	7	Argentinien	2	0	1	1	0	0.5	0.5
Rulli, Geronimo	Gerónimo Rulli	7	Argentinien	1	0	0	0	0	0	0
Saja, Diego Sebastian	Diego Sebastián Saja	7	Argentinien	1	0	1	1	0	1	1
Willy Caballero	Wilfredo "Willy" Daniel Caballero Lazcano	7	Argentinien	3	0	2	2	0	0.666667	0.666667
Allain, Bobby	-	8	Frankreich	1	0	0	0	0	0	0
Areola, Alphonse	Alphonse Francis Aréola	8	Frankreich	4	0	1	1	0	0.25	0.25
Barthez, Fabien	Fabien Alain Barthez	8	Frankreich	5	0	2	2	0	0.4	0.4
Basso, Anthony	-	8	Frankreich	1	0	0	0	0	0	0
Bats, Joel	-	8	Frankreich	2	0	1	1	0	0.5	0.5																					1	0	0	0	0	1	0	1	1	1
Bertrand-Demanes, Jean-Paul	-	8	Frankreich	1	0	0	0	0	0	0						1	0	0	0	0
Bracigliano, Gennaro	-	8	Frankreich	1	0	0	0	0	0	0
Butelle, Ludovic	-	8	Frankreich	5	0	1	1	0	0.2	0.2
Cardinale, Yoan	-	8	Frankreich	2	0	0	0	0	0	0
Carrasso, Cedric	Cédric Carrasso	8	Frankreich	3	1	0	1	0.333333	0	0.333333
Cool, Fabien	-	8	Frankreich	1	0	0	0	0	0	0
Costil, Benoit	Benoît Costil	8	Frankreich	1	0	1	1	0	1	1
Coupet, Gregory	Grégory Coupet	8	Frankreich	6	0	2	2	0	0.333333	0.333333
Didillon, Thomas	-	8	Frankreich	1	0	0	0	0	0	0
Douchez, Nicolas	-	8	Frankreich	1	0	0	0	0	0	0
Escales, Florian	-	8	Frankreich	1	0	0	0	0	0	0
Ettori, Jean-Luc	-	8	Frankreich	1	0	0	0	0	0	0																1	0	0	0	0
Frey, Sebastien	Sébastien Frey	8	Frankreich	2	0	1	1	0	0.5	0.5
Grondin, Willy	-	8	Frankreich	1	0	1	1	0	1	1
Janot, Jeremie	-	8	Frankreich	1	0	0	0	0	0	0
Jourdren, Geoffrey	-	8	Frankreich	1	0	0	0	0	0	0
Landreau, Mickael	Mickaël Landreau	8	Frankreich	6	0	0	0	0	0	0
Letizi, Lionel	-	8	Frankreich	4	0	0	0	0	0	0
Lloris, Hugo	Hugo Hadrien Dominique Lloris	8	Frankreich	18	1	2	3	0.0555556	0.111111	0.166667
Maignan, Mike	-	8	Frankreich	1	0	0	0	0	0	0
Mandanda, Steve	Steve Mandanda Mpidi	8	Frankreich	14	0	2	2	0	0.142857	0.142857
Moulin, Jessy	-	8	Frankreich	1	0	0	0	0	0	0
Pele, Yoann	Yohann Pelé	8	Frankreich	1	0	0	0	0	0	0
Pouplin, Simon	-	8	Frankreich	4	0	0	0	0	0	0
Puydebois, Nicolas	-	8	Frankreich	1	0	1	1	0	1	1
Rame, Ulrich	Ulrich Ramé	8	Frankreich	1	0	0	0	0	0	0
Riou, Rudy	-	8	Frankreich	1	0	0	0	0	0	0
Ruffier, Stephane	-	8	Frankreich	3	0	1	1	0	0.333333	0.333333
Salin, Romain	Romain Jules Salin	8	Frankreich	1	0	0	0	0	0	0
Sorin, Olivier	-	8	Frankreich	1	0	1	1	0	1	1
Valverde, Mathieu	-	8	Frankreich	1	0	0	0	0	0	0
Vercoutre, Remy	Rémy Vercoutre	8	Frankreich	4	0	1	1	0	0.25	0.25
Viviani, Jody	-	8	Frankreich	2	0	1	1	0	0.5	0.5
Wimbee, Gregory	Grégory Wimbée	8	Frankreich	1	0	0	0	0	0	0
Brkic, Zeljko	Željko Brkić	9	Serbien	1	0	0	0	0	0	0
Disljenkovic, Vladimir	Vladimir Dišljenković	9	Serbien	1	0	0	0	0	0	0
Kujovic, Vladan	Vladan Kujović	9	Serbien	2	0	0	0	0	0	0
Lukac, Milan	Milan Lukač	9	Serbien	3	0	0	0	0	0	0
Mitrovic, Aleksandar	Aleksandar Mitrović	9	Serbien	1	0	0	0	0	0	0
Nikolic, Djordje	Đorđe Nikolić	9	Serbien	2	0	1	1	0	0.5	0.5
Radosavljevic, Aleksandar	Aleksandar Radosavljević	9	Serbien	1	0	1	1	0	1	1
Rajkovic, Predrag	Predrag Rajković	9	Serbien	2	1	0	1	0.5	0	0.5
Saranov, Bojan	Bojan Šaranov	9	Serbien	2	0	2	2	0	1	1
Stojkovic, Vladimir	Vladimir Stojković	9	Serbien	10	1	2	3	0.1	0.2	0.3
Boeckx, Frank	-	10	Belgien	2	1	0	1	0.5	0	0.5
Bossut, Sammy	-	10	Belgien	1	0	0	0	0	0	0
Bostyn, Louis	-	10	Belgien	1	0	0	0	0	0	0
Casteels, Koen	-	10	Belgien	2	0	1	1	0	0.5	0.5
Courtois, Thibaut	Thibaut Nicolas Marc Courtois	10	Belgien	4	0	0	0	0	0	0
de Vlieger, Geert	-	10	Belgien	2	1	0	1	0.5	0	0.5
de Wilde, Filip	Filip Alfons Annie De Wilde	10	Belgien	4	0	0	0	0	0	0
de Winter, Yves	-	10	Belgien	1	0	0	0	0	0	0
Merlier, Pieter	-	10	Belgien	2	0	0	0	0	0	0
Mignolet, Simon	Simon Luc Hildebert Mignolet	10	Belgien	2	0	0	0	0	0	0
Moons, Jan	-	10	Belgien	1	0	0	0	0	0	0
Pfaff, Jean-Marie	-	10	Belgien	4	0	0	0	0	0	0																					2	0	0	0	0	2	0	0	0	0
Preud'homme, Michel	Michel Jean Georges Ghislain Prued'homme	10	Belgien	1	0	0	0	0	0	0																																				1	0	0	0
Proto, Silvio	Silvestro "Silvio" Proto	10	Belgien	8	0	2	2	0	0.25	0.25
Roef, Davy	-	10	Belgien	2	1	0	1	0.5	0	0.5
Sels, Matz	Matz Willy Els Sels	10	Belgien	2	0	1	1	0	0.5	0.5
Stijnen, Stijn	-	10	Belgien	1	0	0	0	0	0	0
Svilar, Mile	-	10	Belgien	2	0	1	1	0	0.5	0.5
van Hout, Kristof	-	10	Belgien	1	0	0	0	0	0	0
Vandenbussche, Brian	-	10	Belgien	1	0	0	0	0	0	0
Vandevoordt, Maarten	-	10	Belgien	2	0	0	0	0	0	0
Verhulst, Davino	-	10	Belgien	1	0	0	0	0	0	0
Verlinden, Dany	Daniel Verlinden	10	Belgien	1	0	0	0	0	0	0
Diallo, Abdoulaye	-	12	Senegal	1	0	0	0	0	0	0
Mendy, Edouard	Édouard Osoque Mendy	12	Senegal	1	0	0	0	0	0	0
Sylva, Tony	Tony Mario Sylva	12	Senegal	2	0	0	0	0	0	0
Halldorsson, Hannes	Hannes Þór Halldórsson	13	Island	4	1	1	2	0.25	0.25	0.5
Almer, Robert	-	14	Österreich	1	0	1	1	0	1	1
Gratzei, Christian		14	Österreich	1	0	0	0	0	0	0
Grünwald, Pascal	-	14	Österreich	1	0	0	0	0	0	0
Hadzikic, Osman	Osman Hadžikić	14	Österreich	1	0	0	0	0	0	0
Kofler, Alexander	-	14	Österreich	2	0	0	0	0	0	0
Koncilia, Friedl	Friedrich Koncilia	14	Österreich	2	1	0	1	0.5	0	0.5						1	0	0	0	0						1	1	0	0	1
Lindenberg, Klaus	-	14	Österreich	1	0	0	0	0	0	0																																				1	0	0	0
Lindner, Heinz	-	14	Österreich	2	0	1	1	0	0.5	0.5
Macho, Jürgen	-	14	Österreich	1	0	0	0	0	0	0
Manninger, Alexander	-	14	Österreich	1	0	0	0	0	0	0
Schicklgruber, Josef	Josef "Pepi" Schicklgruber	14	Österreich	1	1	0	1	1	0	1
Schlager, Alexander	-	14	Österreich	2	0	0	0	0	0	0
Strebinger, Richard	-	14	Österreich	3	0	0	0	0	0	0
Wölfli, Marco	-	14	Österreich	5	0	1	1	0	0.2	0.2
Carroll, Roy	Roy Eric Carroll	15	Nordirland	2	0	1	1	0	0.5	0.5
Given, Shay	Séamus John James "Shay" Given	16	Irland	7	0	3	3	0	0.428571	0.428571
Rogers, Gary	-	16	Irland	1	0	0	0	0	0	0
Douglas, Robert	-	18	Schottland	2	0	1	1	0	0.5	0.5
Gordon, Craig	Craig Anthony Gordon	18	Schottland	3	0	0	0	0	0	0
Langfield, Jamie	-	18	Schottland	2	0	1	1	0	0.5	0.5
McGregor, Allan	Allan James McGregor	18	Schottland	3	0	0	0	0	0	0
Rough, Alan	Alan Roderick Rough	18	Schottland	1	0	0	0	0	0	0						1	0	0	0	0
Cerbah, Mehdi	-	19	Algerien	1	0	0	0	0	0	0																1	0	0	0	0
M'Bolhi, Rais	Adi Raïs Cobos Adrien M'Bolhi Ouhab	19	Algerien	2	0	1	1	0	0.5	0.5
Copa	Barry Boubacar	20	Elfenbeinküste	1	0	0	0	0	0	0
Barrett, Warren	-	23	Jamaika	1	0	0	0	0	0	0
Thompson, Ryan	-	23	Jamaika	1	0	1	1	0	1	1
Kingson, Richard	Richard Paul Franck Kingston	24	Ghana	1	0	0	0	0	0	0
Bravo, Claudio	Claudio Andrés Bravo Muñoz	25	Chile	1	1	0	1	1	0	1
Tapia, Nelson	-	25	Chile	2	0	0	0	0	0	0
Borjan, Milan	-	26	Kanada	5	0	1	1	0	0.2	0.2
Jones, Bradley	Bradley "Brad" Scott Jones	27	Australien	1	0	1	1	0	1	1
Juric, Frank	Frank Jurić	27	Australien	1	0	0	0	0	0	0
Ryan, Mathew	Mathew David Ryan	27	Australien	3	0	1	1	0	0.333333	0.333333
Schwarzer, Mark	-	27	Australien	6	0	1	1	0	0.166667	0.166667
Carini, Fabian	Héctor Fabián Carini	28	Uruguay	3	0	1	1	0	0.333333	0.333333
Muslera, Fernando	Néstor Fernando Muslera Micol	28	Uruguay	7	0	2	2	0	0.285714	0.285714
Rochet, Sergio	Sergio Rochet Álvarez	28	Uruguay	1	0	0	0	0	0	0
Enyeama, Vincent	-	29	Nigeria	5	0	1	1	0	0.2	0.2
Rufai, Peter	-	29	Nigeria	2	0	0	0	0	0	0
Shorunmu, Ike	Ikechukwu Ibrahim "Ike" Shorunmu	29	Nigeria	2	0	0	0	0	0	0
Uzoho, Francis	Francis Odinaka Uzoho	29	Nigeria	2	0	1	1	0	0.5	0.5
Cavlina, Silvije	Silvije Čavlina	30	Kroatien	1	0	0	0	0	0	0
Didulica, Joey	Joseph Anthony Didulica	30	Kroatien	1	0	0	0	0	0	0
Galinovic, Mario	Mario Galinović	30	Kroatien	5	1	1	2	0.2	0.2	0.4
Kalinic, Lovre	Lovre Kalinić	30	Kroatien	1	0	0	0	0	0	0
Kevala, Ivan	-	30	Kroatien	2	0	1	1	0	0.5	0.5
Kresic, Dario	Dario Krešić	30	Kroatien	2	0	1	1	0	0.5	0.5
Ladic, Drazen	-	30	Kroatien	1	0	0	0	0	0	0
Livakovic, Dominik	Dominik Livaković	30	Kroatien	2	0	0	0	0	0	0
Loncaric, Filip	Filip Lončarić	30	Kroatien	1	0	0	0	0	0	0
Petric, Mladen	Mladen Petrić	30	Kroatien	1	0	1	1	0	1	1
Pletikosa, Stipe	-	30	Kroatien	4	0	0	0	0	0	0
Radosevic, Bozidar	Božidar Radošević	30	Kroatien	1	0	0	0	0	0	0
Runje, Vedran	-	30	Kroatien	6	0	2	2	0	0.333333	0.333333
Subasic, Danijel	Danijel Subašić	30	Kroatien	10	1	2	3	0.1	0.2	0.3
Tomic, Vjekoslav	Vjekoslav Tomić	30	Kroatien	1	0	0	0	0	0	0
Turina, Ivan	-	30	Kroatien	2	0	0	0	0	0	0
Vargic, Ivan	Ivan Vargić	30	Kroatien	1	0	0	0	0	0	0
Vasilj, Vladimir	-	30	Kroatien	2	0	0	0	0	0	0
Ben Mustapha, Farouk	-	32	Tunesien	1	0	0	0	0	0	0
Boumnijel, Ali	-	32	Tunesien	3	0	0	0	0	0	0
Naili, Mokhtar	-	32	Tunesien	1	0	0	0	0	0	0						1	0	0	0	0
Elana, Steeve	-	33	Martinique	1	0	0	0	0	0	0
Olimpa, Kevin	Kévin Jacques Olimpa	33	Martinique	1	0	0	0	0	0	0
Kawaguchi, Yoshi	Yoshikatsu Kawaguchi	34	Japan	1	0	1	1	0	1	1
Kawashima, Eiji	-	34	Japan	2	1	0	1	0.5	0	0.5
Azmi, Khalil	-	35	Marokko	1	0	0	0	0	0	0
Bono	Yassine "Bono" Bounou	35	Marokko	2	0	1	1	0	0.5	0.5
Zaza, Karim	-	35	Marokko	1	0	1	1	0	1	1
Begovic, Asmir	Asmir Begović	36	Bosnien-Herzegowina	1	0	0	0	0	0	0
Buric, Jasmin	Jasmin Burić	36	Bosnien-Herzegowina	1	1	0	1	1	0	1
Grahovac, Branko	-	36	Bosnien-Herzegowina	3	0	0	0	0	0	0
Sehic, Ibrahim	Ibrahim Šehić	36	Bosnien-Herzegowina	3	0	0	0	0	0	0
Chavdarov, Zdravko	-	38	Bulgarien	2	0	1	1	0	0.5	0.5
Iliev, Plamen	Plamen Iwanov Iliev	38	Bulgarien	2	0	0	0	0	0	0
Ivankov, Dimitar	Dimitar Ivanov Ivankov	38	Bulgarien	1	0	0	0	0	0	0
Michajlow, Borislaw	-	38	Bulgarien	2	0	0	0	0	0	0
Mihaylov, Nikolay	-	38	Bulgarien	5	0	1	1	0	0.2	0.2
Sdrawkow, Sdrawko	-	38	Bulgarien	1	0	0	0	0	0	0
Stoyanov, Vladislav	-	38	Bulgarien	4	0	2	2	0	0.5	0.5
Zdravkov, Zdravko	Zdravko Stoyanov Zdravkov	38	Bulgarien	1	0	0	0	0	0	0
Baumann, Noam	-	39	Schweiz	1	0	0	0	0	0	0
Benaglio, Diego	Diego Orlando Benaglio	39	Schweiz	9	2	2	4	0.222222	0.222222	0.444444
Bürki, Roman	-	39	Schweiz	3	1	1	2	0.333333	0.333333	0.666667
da Costa, David	-	39	Schweiz	2	0	1	1	0	0.5	0.5
Favre, Anthony	-	39	Schweiz	1	0	0	0	0	0	0
Hitz, Marwin	-	39	Schweiz	1	0	0	0	0	0	0
Jakupovic, Eldin	Eldin Jakupović	39	Schweiz	1	0	0	0	0	0	0
Leoni, Johnny	-	39	Schweiz	2	0	0	0	0	0	0
Lopar, Daniel	-	39	Schweiz	1	0	1	1	0	1	1
Omlin, Jonas	-	39	Schweiz	2	0	0	0	0	0	0
Pascolo, Marco	-	39	Schweiz	1	0	0	0	0	0	0
Sommer, Yann	-	39	Schweiz	12	1	2	3	0.0833333	0.166667	0.25
von Ballmoos, David	-	39	Schweiz	2	0	0	0	0	0	0
Zuberbühler, Pascal	-	39	Schweiz	9	1	3	4	0.111111	0.333333	0.444444
Akinfejew, Igor Wladimirowitsch	-	40	Russland	13	0	1	1	0	0.0769231	0.0769231
Charin, Dimitri Wiktorowitsch	-	40	Russland	3	0	0	0	0	0	0
Dzhanaev, Soslan	Soslan Totrasowitsch Dzhanaev	40	Russland	2	0	1	1	0	0.5	0.5
Filimonov, Aleksandr	-	40	Russland	2	0	0	0	0	0	0
Gabulov, Vladimir	-	40	Russland	2	0	1	1	0	0.5	0.5
Guilherme	Guilherme Alvim Marinato	40	Russland	4	0	0	0	0	0	0
Kerzhakov, Mikhail	Mikhail Anatolyevich Kerzhakov	40	Russland	2	0	0	0	0	0	0
Kochenkov, Anton	Anton Aleksandrovich Kochenkov	40	Russland	3	0	1	1	0	0.333333	0.333333
Kritsyuk, Stanislav	-	40	Russland	1	0	0	0	0	0	0
Lodygin, Yuri	-	40	Russland	2	0	1	1	0	0.5	0.5
Lunev, Andrey	Andrey Jewgenjewitsch Lunev	40	Russland	4	0	1	1	0	0.25	0.25
Maksimenko, Alexandr	-	40	Russland	1	0	0	0	0	0	0
Malafeev, Vyacheslav	-	40	Russland	9	2	2	4	0.222222	0.222222	0.444444
Ovchinnikov, Sergey	Sergei Iwanowitsch Owtschinnikow	40	Russland	2	0	1	1	0	0.5	0.5
Pesyakov, Sergey	-	40	Russland	1	0	0	0	0	0	0
Polyakov, Aleksey	-	40	Russland	1	0	1	1	0	1	1
Pomazan, Evgeniy	-	40	Russland	1	0	0	0	0	0	0
Rebrov, Artyom	-	40	Russland	1	1	0	1	1	0	1
Ryzhikov, Sergey	-	40	Russland	2	0	1	1	0	0.5	0.5
Selikhov, Aleksandr	Aleksandr Aleksandrovich Selikhov	40	Russland	1	0	0	0	0	0	0
Sinitsyn, Andrey	-	40	Russland	1	0	0	0	0	0	0
Skorupski, Lukasz	Łukasz Skorupski	40	Russland	2	0	0	0	0	0	0
Ochoa, Guillermo	Francisco Guillermo Ochoa Magaña	41	Mexiko	3	0	0	0	0	0	0
Sanchez, Oswaldo	Oswaldo Javier Sánchez Ibarra	41	Mexiko	1	0	0	0	0	0	0
Friedel, Brad	Bradley Howard "Brad" Friedel	43	USA	2	0	0	0	0	0	0
Horvath, Ethan	-	43	USA	1	0	1	1	0	1	1
Howard, Tim	Timothy Matthew "Tim" Howard	43	USA	3	1	1	2	0.333333	0.333333	0.666667
Keller, Kasey	-	43	USA	1	0	0	0	0	0	0
Meola, Tony	Antonio Michael Meola	43	USA	3	1	1	2	0.333333	0.333333	0.666667																																				3	1	1	0.333333
Andersson, Daniel	-	44	Schweden	1	0	0	0	0	0	0
Dahlin, Johan	-	44	Schweden	1	0	0	0	0	0	0
Gustafsson, Eddie	Douglas Edward „Eddie“ Alexander Gustafsson McIntosh	44	Schweden	4	0	0	0	0	0	0
Hansson, Pär	Pär Johan Åke Hansson	44	Schweden	1	0	0	0	0	0	0
Hedman, Magnus	Carl Magnus Hedman	44	Schweden	2	0	1	1	0	0.5	0.5
Hellström, Ronnie	Ronnie Carl Hellström	44	Schweden	1	0	0	0	0	0	0						1	0	0	0	0
Isaksson, Andreas	-	44	Schweden	5	0	0	0	0	0	0
Johnsson, Karl-Johan	Karl-Johan "Kalle" Johnsson	44	Schweden	4	0	1	1	0	0.25	0.25
Olsen, Robin	-	44	Schweden	3	1	0	1	0.333333	0	0.333333
Örlund, Daniel	-	44	Schweden	1	0	1	1	0	1	1
Ravelli, Thomas	-	44	Schweden	2	0	0	0	0	0	0																																				1	0	0	0
Rinne, Jacob	-	44	Schweden	1	0	0	0	0	0	0
Söderberg, Ole	Ole Petter Söderberg	44	Schweden	1	0	1	1	0	1	1
Wiland, Johan	-	44	Schweden	7	0	3	3	0	0.428571	0.428571
Andersen, Mikkel	-	45	Dänemark	2	0	1	1	0	0.5	0.5
Andersen, Stephan	Stephan Maigaard Andersen	45	Dänemark	3	1	0	1	0.333333	0	0.333333
Christensen, Carsten	-	45	Dänemark	1	0	0	0	0	0	0
Christiansen, Jesper	Jesper Ringsborg Christiansen	45	Dänemark	1	0	0	0	0	0	0
Ellegaard, Kevin	Kevin Stuhr Ellegaard	45	Dänemark	1	0	0	0	0	0	0
Hansen, Jesper	-	45	Dänemark	2	0	1	1	0	0.5	0.5
Hogh, Lars	Poul Lars Hough Pedersen	45	Dänemark	2	0	0	0	0	0	0																										2	0	0	0	0
Lössl, Jonas	Jonas Bybjerg Lössl	45	Dänemark	5	0	1	1	0	0.2	0.2
Rasmussen, Troels	-	45	Dänemark	2	0	1	1	0	0.5	0.5																										1	0	0	0	0	1	0	1	1	1
Schmeichel, Kasper	Kasper Peter Schmeichel	45	Dänemark	6	1	3	4	0.166667	0.5	0.666667
Schmeichel, Peter	Peter Boleslaw Schmeichel	45	Dänemark	2	0	0	0	0	0	0
Sorensen, Thomas	Thomas Løvendahl Sørensen	45	Dänemark	1	0	0	0	0	0	0
Hansen, Andre	André Hansen	46	Norwegen	3	0	1	1	0	0.333333	0.333333
Jamtfall, Jörn	-	46	Norwegen	1	0	0	0	0	0	0
Johnsen, Espen	-	46	Norwegen	1	0	0	0	0	0	0
Lund Hansen, Alexander	-	46	Norwegen	1	0	0	0	0	0	0
Opdal, Haakon Eikemo	-	46	Norwegen	1	0	0	0	0	0	0
Pettersen, Espen	Espen Bugge Pettersen	46	Norwegen	1	0	0	0	0	0	0
Bicik, David	David Bičík	47	Tschechien	2	0	0	0	0	0	0
Blazek, Jaromir	Jaromír Blažek	47	Tschechien	9	0	0	0	0	0	0
Bolek, Petr	-	47	Tschechien	2	0	1	1	0	0.5	0.5
Brabec, Erich	-	47	Tschechien	1	0	0	0	0	0	0
Cech, Marek	Marek Čech	47	Tschechien	2	0	0	0	0	0	0
Cech, Petr	Petr Čech	47	Tschechien	18	4	2	6	0.222222	0.111111	0.333333
Divis, Jakub	-	47	Tschechien	1	0	0	0	0	0	0
Dostal, Stanislav	Stanislav Dostál	47	Tschechien	1	0	0	0	0	0	0
Drobny, Jaroslav	Jaroslav Drobný	47	Tschechien	2	0	0	0	0	0	0
Hladky, Vaclav	Václav Hladký	47	Tschechien	1	0	0	0	0	0	0
Hruby, Vlastimil	Vlastimil Hrubý	47	Tschechien	1	0	0	0	0	0	0
Hruska, Ales	Aleš Hruška	47	Tschechien	3	0	1	1	0	0.333333	0.333333
Kolar, Ondrej	Ondřej Kolář	47	Tschechien	1	0	0	0	0	0	0
Koubek, Tomas	Tomáš Koubek	47	Tschechien	2	0	1	1	0	0.5	0.5
Kovar, Premysl	Přemysl Kovář	47	Tschechien	1	0	0	0	0	0	0
Lastuvka, Jan	Jan Laštůvka	47	Tschechien	2	0	0	0	0	0	0
Pavlik, Roman	-	47	Tschechien	1	0	0	0	0	0	0
Pizanowski, Petr	Petr Pižanowski	47	Tschechien	2	0	1	1	0	0.5	0.5
Postulka, Tomas	-	47	Tschechien	2	0	1	1	0	0.5	0.5
Stech, Marek	Marek Štěch	47	Tschechien	1	0	0	0	0	0	0
Stejskal, Jan	-	47	Tschechien	1	0	0	0	0	0	0																																				1	0	0	0
Vaclik, Tomas	Tomáš Vaclík	47	Tschechien	5	1	0	1	0.2	0	0.2
Zitka, Daniel	Daniel Zítka	47	Tschechien	4	0	0	0	0	0	0
Beto	António Alberto Bastos Pimparel	48	Portugal	2	0	0	0	0	0	0
Bruno Vale	Bruno Miguel Esteves do Vale	48	Portugal	5	0	0	0	0	0	0
Bruno Varela	Bruno Miguel Semedo Varela	48	Portugal	1	0	0	0	0	0	0
Daniel Fernandes	Daniel Márcio Fernandes	48	Portugal	2	0	0	0	0	0	0
Eduardo	Eduardo dos Reis Carvalho	48	Portugal	4	1	2	3	0.25	0.5	0.75
Felgueiras, Mario	Mário Jorge Quintas Felgueiras	48	Portugal	1	0	1	1	0	1	1
Hugo Ventura	Hugo Ventura Ferreira Moura Guedes	48	Portugal	1	0	0	0	0	0	0
Jose Sa	José Pedro Malheiro de Sá	48	Portugal	4	1	1	2	0.25	0.25	0.5
Lopes, Anthony	-	48	Portugal	8	2	0	2	0.25	0	0.25
Luis Maximiano	Luís Manuel Arantes Maximiano	48	Portugal	3	0	0	0	0	0	0
Moreira	José Filipe da Silva Moreira	48	Portugal	1	0	0	0	0	0	0
Nuno	Nuno Herlander Simões Espírito Santo	48	Portugal	2	1	0	1	0.5	0	0.5
Patricio, Rui	Rui Pedro dos Santos Patrício	48	Portugal	2	0	0	0	0	0	0
Paulo Santos	Paulo Jorge da Silva dos Santos	48	Portugal	1	0	0	0	0	0	0
Quim	Joaquim Manuel "Quim" Sampaio Silva	48	Portugal	2	0	1	1	0	0.5	0.5
Ricardo A.	Ricardo Alexandre Martins Soares Pereira	48	Portugal	5	1	0	1	0.2	0	0.2
Ricardo Nunes	Ricardo Jorge Novo Nunes	48	Portugal	1	0	0	0	0	0	0
Rui Nereu	Rui Miguel Nereu de Branco Batista	48	Portugal	1	0	0	0	0	0	0
Rui Patricio	Rui Pedro dos Santos Patrício	48	Portugal	9	0	1	1	0	0.111111	0.111111
Taborda, Pedro Manuel	Pedro Manuel Taborda Moreira	48	Portugal	1	0	1	1	0	1	1
Tiago	Tiago Alexandre Baptista Ferreira	48	Portugal	3	0	1	1	0	0.333333	0.333333
Vitor Baia	Vítor Manuel Martins Baía	48	Portugal	1	0	0	0	0	0	0
Thuram, Yohann	Yohann Thuram-Ulien	51	Guadeloupe	1	0	0	0	0	0	0
El-Hardy, Essam	-	52	Ägypten	2	1	0	1	0.5	0	0.5
Higuita, Rene	José René Higuita Zapata	53	Kolumbien	1	0	1	1	0	1	1																																				1	0	1	1
Ospina, David	David Ospina Ramírez	53	Kolumbien	7	0	1	1	0	0.142857	0.142857
Khune, Itumeleng	-	54	Südafrika	1	0	0	0	0	0	0
Vonk, Hans	Johannes Adrianus Vonk	54	Südafrika	3	0	0	0	0	0	0
Boyko, Denys	-	57	Ukraine	5	0	1	1	0	0.2	0.2
Bushchan, Georgiy	-	57	Ukraine	1	0	0	0	0	0	0
Dolganskiy, Serhiy	-	57	Ukraine	2	0	1	1	0	0.5	0.5
Dykan, Andiy	-	57	Ukraine	2	0	0	0	0	0	0
Goryainov, Oleksandr	-	57	Ukraine	2	0	1	1	0	0.5	0.5
Koval, Maksym	Maksym Anatolijowytsch Koval	57	Ukraine	3	0	0	0	0	0	0
Lutsenko, Taras	-	57	Ukraine	1	0	0	0	0	0	0
Pankiv, Yuriy	Yuriy Mykhaylovych Pankiv	57	Ukraine	2	0	0	0	0	0	0
Pyatov, Andriy	-	57	Ukraine	22	1	6	7	0.0454545	0.272727	0.318182
Reva, Vitaliy	Vitaliy Hryhorovych Reva	57	Ukraine	1	0	0	0	0	0	0
Rudko, Artur	Artur Oleksiyovych Rudko	57	Ukraine	2	0	0	0	0	0	0
Rybka, Oleksandr	Olexandr Jewhenijowytsch Rybka	57	Ukraine	3	1	1	2	0.333333	0.333333	0.666667
Shovkovskyi, Oleksandr	Oleksandr Wolodymyrowytsch Schowkwoskyj	57	Ukraine	6	0	0	0	0	0	0
Shust, Bogdan	-	57	Ukraine	4	0	0	0	0	0	0
Tlumak, Andriy	-	57	Ukraine	1	0	0	0	0	0	0
Christodoulou, Andreas	-	59	Zypern	1	0	0	0	0	0	0
Negri, Alexandre	-	59	Zypern	1	0	0	0	0	0	0
Urko Pardo	Rafael Pardo Goas	59	Zypern	4	0	2	2	0	0.5	0.5
Boruc, Artur	-	61	Polen	4	0	1	1	0	0.25	0.25
Fabianski, Lukasz	Łukasz Fabiański	61	Polen	3	0	2	2	0	0.666667	0.666667
Kieszek, Pawel	Paweł Kieszek	61	Polen	1	0	0	0	0	0	0
Malarz, Arkadiusz	-	61	Polen	2	0	0	0	0	0	0
Mlynarczyk, Jozef	Józef Młynarczyk	61	Polen	2	0	0	0	0	0	0																										2	0	0	0	0
Sidorczuk, Kazimierz	-	61	Polen	1	0	0	0	0	0	0
Skaba, Wojciech	-	61	Polen	2	1	0	1	0.5	0	0.5
Szczesny, Wojciech	Wojciech Tomasz Szczęsny	61	Polen	12	2	2	4	0.166667	0.166667	0.333333
Zaluska, Lukasz	Łukasz Załuska	61	Polen	1	0	0	0	0	0	0
Arabatzis, Giannis	Ioannis Arampatzis	62	Griechenland	3	0	0	0	0	0	0
Atmatzidis, Ilias	-	62	Griechenland	2	0	0	0	0	0	0
Barkas, Vasilios	-	62	Griechenland	2	0	0	0	0	0	0
Chalkias, Konstantinos	-	62	Griechenland	2	0	0	0	0	0	0
Chiotis, Dionysis	-	62	Griechenland	1	0	0	0	0	0	0
Eleftheropoulos, Dimitrios	-	62	Griechenland	4	0	1	1	0	0.25	0.25
Glykos, Panagiotis	Panagiotis Georgios Glykos	62	Griechenland	3	0	0	0	0	0	0
Karnezis, Orestis	Orestis-Spyrido Ioannis Karnezis	62	Griechenland	1	0	0	0	0	0	0
Katergiannakis, Theofanis	Theofanis "Fanis" Katergiannakis	62	Griechenland	1	0	0	0	0	0	0
Konstantinou, Vasilios	-	62	Griechenland	1	0	0	0	0	0	0											1	0	0	0	0
Minou, Antonis	-	62	Griechenland	1	0	0	0	0	0	0
Nikopolidis, Antonis	-	62	Griechenland	5	1	2	3	0.2	0.4	0.6
Paschalakis, Alexandros	-	62	Griechenland	1	0	0	0	0	0	0
Tampasis, Charalambos	-	62	Griechenland	1	0	0	0	0	0	0
Theodoropoulos, Kostas	-	62	Griechenland	2	0	0	0	0	0	0
Tzorvas, Alexandros	-	62	Griechenland	4	0	2	2	0	0.5	0.5
Vlachodimos, Odysseas	-	62	Griechenland	2	0	0	0	0	0	0
Quiroga, Ramon	Ramón Quiroga	64	Peru	2	0	1	1	0	0.5	0.5						2	0	1	0.5	0.5
Arikan, Hakan	-	65	Türkei	4	1	1	2	0.25	0.25	0.5
Bolat, Sinan	-	65	Türkei	2	0	0	0	0	0	0
Cenk Gönen	-	65	Türkei	2	0	0	0	0	0	0
Fevzi	Fevzi Tuncay	65	Türkei	1	0	0	0	0	0	0
Günok, Mert	Fehmi Mert Günok	65	Türkei	3	0	0	0	0	0	0
Karem	Karem Inan	65	Türkei	1	0	0	0	0	0	0
Kursunlu, Ramazan	Ramazan Kurşunlu	65	Türkei	1	0	1	1	0	1	1
Onur	Onur Recep Kıvrak	65	Türkei	2	0	0	0	0	0	0
Orkun Usak	-	65	Türkei	1	0	0	0	0	0	0
Recber, Rüstü	Rüştü Reçber	65	Türkei	2	0	0	0	0	0	0
Tekin, Harun	-	65	Türkei	1	0	1	1	0	1	1
Tolga Zengin	-	65	Türkei	1	0	0	0	0	0	0
Volkan	Volkan Demirel	65	Türkei	4	0	0	0	0	0	0
Contofalsky, Kamil	Kamil Čontofalský	68	Slowakei	1	0	1	1	0	1	1
Dubravka, Martin	Martin Dúbravka	68	Slowakei	2	0	0	0	0	0	0
Greif, Dominik	-	68	Slowakei	4	0	1	1	0	0.25	0.25
Hrosso, Lukas	Lukáš Hroššo	68	Slowakei	1	0	0	0	0	0	0
Kosicky, Tomas	Tomáš Košický	68	Slowakei	2	0	0	0	0	0	0
Kozacik, Matus	Matúš Kozáčik	68	Slowakei	6	1	0	1	0.166667	0	0.166667
Kuciak, Dusan	Dušan Kuciak	68	Slowakei	1	0	1	1	0	1	1
Novota, Jan	Ján Novota	68	Slowakei	1	0	0	0	0	0	0
Pernis, Dusan	Dušan Perniš	68	Slowakei	1	0	0	0	0	0	0
Peskovic, Boris	Boris Peškovič	68	Slowakei	1	0	0	0	0	0	0
Disztl, Peter	Péter Disztl	69	Ungarn	2	1	0	1	0.5	0	0.5																										2	1	0	0	0.5
Gulacsi, Peter	Péter Gulácsi	69	Ungarn	4	0	0	0	0	0	0
Kiraly, Gabor	Gábor Király	69	Ungarn	1	0	0	0	0	0	0
Köteles, Laszlo	László Köteles	69	Ungarn	1	0	1	1	0	1	1
Megyeri, Balazs	Balázs Megyeri	69	Ungarn	4	2	1	3	0.5	0.25	0.75
Nagy, Zoltan	Zoltán Nagy	69	Ungarn	1	0	0	0	0	0	0
Safar, Szabolcs	Szabolcs Sáfár	69	Ungarn	2	0	0	0	0	0	0
Cernea, Cornel	-	70	Rumänien	2	1	0	1	0.5	0	0.5
Colceag, Sorin	Sorin Dorel Colceag	70	Rumänien	1	0	0	0	0	0	0
Coman, Danut	Dănuț Dumitru Coman	70	Rumänien	1	0	0	0	0	0	0
Dolha, Emilian	Emilian Ioan Dolha	70	Rumänien	2	0	1	1	0	0.5	0.5
Lobont, Bogdan	Bogdan Ionuț Lobonț	70	Rumänien	3	0	0	0	0	0	0
Lung Jr., Silviu	-	70	Rumänien	2	0	1	1	0	0.5	0.5
Lung, Silviu	-	70	Rumänien	1	0	0	0	0	0	0																					1	0	0	0	0
Nita, Florin	Florin Constantin Niță	70	Rumänien	1	0	0	0	0	0	0
Pantilimon, Costel	Costel Fane Pantilimon	70	Rumänien	3	0	1	1	0	0.333333	0.333333
Prunea, Florin	-	70	Rumänien	1	0	0	0	0	0	0
Sava, Gabriel	-	70	Rumänien	1	0	1	1	0	1	1
Stanca, Razvan	Răzvan Marian Stanca	70	Rumänien	2	1	0	1	0.5	0	0.5
Stelea, Bogdan	Bogdan Gheorghe Stelea	70	Rumänien	2	0	0	0	0	0	0
Tatarusanu, Ciprian	Ciprian Tătărușanu	70	Rumänien	5	0	1	1	0	0.2	0.2
Tudor, Daniel	Daniel Ovidiu Tudor	70	Rumänien	1	0	1	1	0	1	1
Fernandez, Roberto	Roberto Fernández	71	Paraguay	1	0	1	1	0	1	1																										1	0	1	1	1
Tavarelli, Ricardo	Ricardo Javier Tavarelli Paiva	71	Paraguay	2	0	0	0	0	0	0
Villar, Justo	Justo Wilmar Villar Viveros	71	Paraguay	1	1	0	1	1	0	1
Beqaj, Arjan	Arjan Nexhat Beqaj	72	Albanien	1	0	0	0	0	0	0
Berisha, Etrit	-	72	Albanien	2	0	2	2	0	1	1
Shehi, Orges	-	72	Albanien	3	0	0	0	0	0	0
Strakosha, Thomas	Thomas Fotaq Strakosha	72	Albanien	2	0	0	0	0	0	0
Belec, Vid	-	74	Slowenien	1	0	1	1	0	1	1
Handanovic, Jasmin	Jasmin Handanović	74	Slowenien	10	1	3	4	0.1	0.3	0.4
Handanovic, Samir	Samir Handanovič	74	Slowenien	8	2	4	6	0.25	0.5	0.75
Oblak, Jan	-	74	Slowenien	4	1	2	3	0.25	0.5	0.75
Seliga, Aleksander	Aleksander Šeliga	74	Slowenien	1	0	1	1	0	1	1
Simeunovic, Marko	Marko Simeunovič	74	Slowenien	1	0	0	0	0	0	0
N'Kono, Thomas	-	78	Kamerun	2	0	0	0	0	0	0																																				2	0	0	0
Onana, Andre	André Onana	78	Kamerun	5	1	0	1	0.2	0	0.2
Songo'o, Jacques	Jacques Celestine Songo´o	78	Kamerun	1	0	0	0	0	0	0
Hyeon-woo, Cho	-	82	Südkorea	2	0	0	0	0	0	0
Sung-ryong, Jung	-	82	Südkorea	1	0	0	0	0	0	0
Yeon-kyo, Oh	-	82	Südkorea	1	1	0	1	1	0	1																										1	1	0	0	1
Beiranvand, Alireza	-	87	Iran	1	1	0	1	1	0	1
Heijazi, Nasser	-	87	Iran	4	0	0	0	0	0	0						4	0	0	0	0
Mirzapour, Ebrahim	-	87	Iran	1	0	0	0	0	0	0
Aouate, Dudu	David "Dudu" Aouate	89	Israel	1	0	0	0	0	0	0
Davidovitch, Nir	-	89	Israel	2	0	1	1	0	0.5	0.5
Edry, Amir	-	89	Israel	1	0	0	0	0	0	0
Strauber, Liran	-	89	Israel	2	1	0	1	0.5	0	0.5
Alvarado, Esteban	Esteban Alvarado Brown	90	Costa Rica	2	0	0	0	0	0	0
Navas, Keylor	Keilor Antonio Navas Gamboa	90	Costa Rica	10	2	1	3	0.2	0.1	0.3
Paston, Mark	-	92	Neuseeland	1	0	0	0	0	0	0
Joubert, Jonathan	-	96	Luxemburg	3	0	0	0	0	0	0
Arzu, Cesar Julio	César Julio Arzú	100	Honduras	2	0	0	0	0	0	0																2	0	0	0	0
Valladares, Noel	Noel Eduardo Valladares Bonilla	100	Honduras	2	0	1	1	0	0.5	0.5
Arlauskis, Giedrius	-	101	Litauen	3	1	0	1	0.333333	0	0.333333
Cerniauskas, Vytautas	-	101	Litauen	1	0	0	0	0	0	0
Karcemarskas, Zydrunas	Žydrūnas Karčemarskas	101	Litauen	1	0	1	1	0	1	1
Malinauskas, Mindaugas	-	101	Litauen	1	0	0	0	0	0	0
Bozovic, Mladen	Mladen Božović	103	Montenegro	1	0	0	0	0	0	0
Kralj, Ivica	-	103	Montenegro	2	0	1	1	0	0.5	0.5
Penedo, Jaime	-	108	Panama	2	0	0	0	0	0	0
Jevric, Dragoslav	Dragoslav Jevrić	109	Serbien und Montenegro	2	0	0	0	0	0	0
Kolinko, Aleksandrs	Aleksandrs Koļinko	110	Lettland	1	0	0	0	0	0	0
Romanovs, Denis	-	110	Lettland	1	0	0	0	0	0	0
Vanins, Andris	Andris Vaņins	110	Lettland	1	0	0	0	0	0	0
Jin, Jiang	-	111	China	1	0	0	0	0	0	0
Edel	Apoula Edima Bete Édel	112	Armenien	5	0	1	1	0	0.2	0.2
ad-Da, Mohammad	Muḥammad ʿAbd al-ʿAzīz ad-Daʿaiyaʿ	113	Saudi-Arabien	1	0	0	0	0	0	0
Ivakovic, Tomislav	Tomislav Ivaković	114	Jugoslawien	1	0	0	0	0	0	0																					1	0	0	0	0
Milojevic, Zvonco	-	114	Jugoslawien	1	0	0	0	0	0	0
Pantlic, Dragan	-	114	Jugoslawien	1	0	0	0	0	0	0																1	0	0	0	0
Trucco, Carlos	Carlos Leonel Trucco Medina	115	Bolivien	1	0	0	0	0	0	0
Faisrachmanowitsch Dassajew, Rinat	-	116	UdSSR	1	0	0	0	0	0	0																																				1	0	0	0
Hamudi, Raad	Ra´ad Hamudi	117	Irak	1	0	0	0	0	0	0																										1	0	0	0	0
Guevara Mora, Luis	-	118	El Salvador	1	0	0	0	0	0	0																1	0	0	0	0
Al-Tarabulsi, Ahmed	Ahmad Khodr Al-Tarabulsi	119	Kuwait	1	0	0	0	0	0	0																1	0	0	0	0
Chernik, Sergey	-	120	Belarus	5	0	0	0	0	0	0
Gayev, Vladimir	-	120	Belarus	1	0	0	0	0	0	0
Gorbunov, Andrei	-	120	Belarus	3	0	0	0	0	0	0
Gutor, Aleksandr	-	120	Belarus	3	1	0	1	0.333333	0	0.333333
Ignatovich, Sergey	-	120	Belarus	1	0	0	0	0	0	0
Khomutovsky, Vasily	Vasily Iosifovich Khomutovsky	120	Belarus	1	0	0	0	0	0	0
Scherbitski, Denis	-	120	Belarus	2	0	0	0	0	0	0
Veremko, Sergej	Sergej Mikalayevich Veremko	120	Belarus	4	1	2	3	0.25	0.5	0.75
Gacevski, Filip	-	122	Nordmazedonien	3	0	1	1	0	0.333333	0.333333
Eric, Nenad	Nenad Erić	128	Kasachstan	4	0	1	1	0	0.25	0.25
Pareiko, Sergei	-	131	Estland	1	0	0	0	0	0	0
[truncated: 251 more columns]

## Sheet: Info
	Nationality	Value		Competition	Value		PK_Type	Value		Scored	Value		Missed_Type	Value		Term/Abbreviation	Meaning
	England	1		World Cup	1		Shootout	1		No	0		Missed/post/crossbar	0		(GK)	Goalkeeper
	Deutschland	2		European Championship	2		In-Game	2		Yes	1		Saved	1		PK	Penalty Kick
	Spanien	3		Champions League	3											Missed	Missed/post/crossbar
	Italien	4		Europa League	4											Saved	Saved by the goalkeeper
	Niederlande	5														R (Saved)	Rate saved
	Brasilien	6														R (Saved_Missed)	Rate saved + missed
	Argentinien	7
	Frankreich	8
	Serbien	9
	Belgien	10
	DR Kongo	11
	Senegal	12
	Island	13
	Österreich	14
	Nordirland	15
	Irland	16
	Burundi	17
	Schottland	18
	Algerien	19
	Elfenbeinküste	20
	Suriname	21
	St. Lucia	22
	Jamaika	23
	Ghana	24
	Chile	25
	Kanada	26
	Australien	27
	Uruguay	28
	Nigeria	29
	Kroatien	30
	Togo	31
	Tunesien	32
	Martinique	33
	Japan	34
	Marokko	35
	Bosnien-Herzegowina	36
	Wales	37
	Bulgarien	38
	Schweiz	39
	Russland	40
	Mexiko	41
	Trinidad und Tobago	42
	USA	43
	Schweden	44
	Dänemark	45
	Norwegen	46
	Tschechien	47
	Portugal	48
	Kap Verde	49
	Benin	50
	Guadeloupe	51
	Ägypten	52
	Kolumbien	53
	Südafrika	54
	Grenada	55
	Gibraltar	56
	Ukraine	57
	Simbabwe	58
	Zypern	59
	Indonesien	60
	Polen	61
	Griechenland	62
	Guyana	63
	Peru	64
	Türkei	65
	Barbados	66
	Georgien	67
	Slowakei	68
	Ungarn	69
	Rumänien	70
	Paraguay	71
	Albanien	72
	Finnland	73
	Slowenien	74
	Libanon	75
	Sierra Leone	76
	Venezuela	77
	Kamerun	78
	Angola	79
	Mazedonien	80
	Gabun	81
	Südkorea	82
	Kosovo	83
	Reunion	84
	Mali	85
	Ruanda	86
	Iran	87
	Ecuador	88
	Israel	89
	Costa Rica	90
	Curacao	91
	Neuseeland	92
	Haiti	93
	Syrien	94
	Sambia	95
	Luxemburg	96
	Aruba	97
	Großbritannien	98
	Französisch Guyana	99
	Honduras	100
	Litauen	101
	Liechtenstein	102
	Montenegro	103
	San Marino	104
	Guinea	105
	Guatemala	106
	Sao Tome und Principe	107
	Panama	108
	Serbien und Montenegro	109
	Lettland	110
	China	111
	Armenien	112
	Saudi-Arabien	113
	Jugoslawien	114
	Bolivien	115
	UdSSR	116
	Irak	117
	El Salvador	118
	Kuwait	119
	Belarus	120
	Aserbaidschan	121
	Nordmazedonien	122
	Philippinen	123
	Republik Moldau	124
	Malta	125
	Färöer	126
	Dominikanische Republik	127
	Kasachstan	128
	Kenia	129
	Niger	130
	Estland	131
	Äthiopien	132
